# Supplementary material for: Translating genome-wide association studies at multiple scales: Drug target prioritization, cellular architectures, and organ imaging
Source: Cell Genom. 2026 Jun 17;6(7):101282. doi: 10.1016/j.xgen.2026.101282 (PMC13347949; doi:10.1016/j.xgen.2026.101282)
Supplement: Table S1. Selected datasets with imaging and genetics [file mmc1.xlsx]

## Sheet: Main 
Study Name	Imaging data (Organs and Modalities)	Participants	Other type of data collected	Follow-up intervals	Eligibility criteria	Period	Data access site	Country	GWAS of organ structures available at GWAS catalogue	PGSs of organ traits available at PGS catalogue	Useful links
Multi-organ (>2 organs)
UK Biobank (UKBB) (Littlejohns et al. 2020)	• Organs: heart, brain, eye, liver, kidney, pancreas, abdomen, bones • Modalities: MRI (heart, brain, liver, kidney, pancreas, abdomen), OCT, DXA, carotid ultrasound	• Overall: 500,000 participants aged 40-69 years • Imaging cohort: planned for 100K participants currently 80k	• Comprehensive data on lifestyle, health, and sociodemographic was gathered using a verbal interview and touchscreen questionnaire. • A variety of physical measurements • A subset of accelerometer-based physical activity data collected over a seven-day period • Frequent online surveys about mental health, gastrointestinal health, pain, occupational history, food, and cognitive function Biologica…	• Between 2006-2010 - Baseline visit (n= 500,000) • Between 2012-2013 - Calibration visit (n= 20,000) • From 2015, ongoing - Imaging visit (target, n=100,000) • From 2019, ongoing - Repeated imaging (target, n=10,000) • Continuous collection of outcome data through linkage with hospital episodes, death registry and primary care data	• Volunteer based dataset	• Participant recruited between 2006-2010 • Full repeat of the baseline assessment between 2012–2013 • Imaging study started in 2014	https://www.ukbiobank.ac.uk/enable-your-research/apply-for-access	• United Kingdom	• Brain MRI - PubMed ID: 32782260 (Elvsåshagen et al. 2020), 37634885 (Bao et al. 2023), 31636452 (Satizabal et al. 2019), 40512868 (Primus et al. 2025), 36987996 (Fürtjes et al. 2023), 40360725 (Xia et al. 2025), 37164063 (Chen et al. 2023), 31887566 (Carrion-Castillo et al. 2020), 30649180 (Luo et al. 2019), 38811844 (Fu et al. 2024), 39854466 (Jiang et al. 2025), 38531894 (Tissink et al. 2024)…	• Brain MRI - PubMed ID: 35324888 (Tanigawa et al. 2022), 37337106 (Liu et al. 2023) • Liver MRI - PubMed ID: 34957434 (Haas et al. 2021) • Heart MRI - PubMed ID: 35324888 (Tanigawa et al. 2022) - focus on aortic measurement - PubMed ID: 35637384 (Tcheandjieu et al. 2022), 39132911 (Pirruccello et al. 2024), 34837083 (Pirruccello et al. 2022) - focus on left ventricular measurement - PubMed ID: 3…
Cohorts for Heart and Aging Research in Genomic Epidemiology (CHARGE) consortium (Psaty et al. 2009)	• It is a consortium so the kind of imaging data changes according to the working group https://www.chargeconsortium.com/main/working-groups	• Over 50,000 (multi-ancestry participants) Its founding member cohorts: • Age, Gene, Environment, Susceptibility Study -- Reykjavik • Atherosclerosis Risk in Communities Study • Cardiovascular Health Study • Framingham Heart Study • Rotterdam Study Additional cohorts: • Coronary Artery Risk Development in Young Adults • Family Heart Study • Health, Aging, and Body Composition Study • Jackson Hea…	• It is a consortium so the kind of data changes according to the working group https://www.chargeconsortium.com/main/working-groups	• It is a consortium so the follow up changes according to the working group https://www.chargeconsortium.com/main/working-groups	• It is a consortium so the eligibility criteria changes according to the working group https://www.chargeconsortium.com/main/working-groups	• Consortium created between 2007-2008 • As this is a consortium, the available information is not conclusive, as it may vary across participating centres.		• United States and Europe	• Brain structures - PubMed ID: 31636452 (Satizabal et al. 2019), 31396565 (van der Lee et al. 2019), 32963231 (Hofer et al. 2020) • Electrocardiography traits - 23459443 (Avery et al. 2014), 28794112 (Christophersen et al. 2017), 19305408 (Newton-Cheh et al. 2009), 27958378 (Floyd et al. 2018) • Aortic measurements - PubMed ID: 35234888 (Portilla-Fernandez et al. 2022)		https://www.chargeconsortium.com https://www.ncbi.nlm.nih.gov/projects/gap/cgi-bin/study.cgi?study_id=phs000930.v11.p1
Framingham Heart Study (FHS) (Andersson et al. 2019)	• Organs: heart, brain, bones, abdomen • Modalities: ECG, Echo, CTCA, MRI (brain and heart), carotid US, X-ray (chest), CT (chest), DEXA, brain MRI	• Total number: 15,000 participants comprising three generations • 5,209 Original cohort: The mean age at entry was 44 years (range: 28–74) • 5,124 Offspring cohort: The second-generation cohort, consisting of children of the Original cohort and their spouses • 4,095 Third-generation cohort: Children of the Offspring cohort (grandchildren of the Original cohort) • 506 Omni 1: A minority cohort re…	• Medical questionnaires • Circulating biomarkers • Smartwatch data • Physical examination • Samples: urine and blood • Omics: genotype, metabolomics, proteomics, epigenomics	• The Original cohort has undergone 32 examination cycles at approximately 2-year intervals. • The Offspring cohort has completed nine examination cycles, conducted every 4-7 years; the latest cycle concluded in 2014. • The Third-Generation cohort has completed two examination cycles, with a third in 2019. • The Omni 1 cohort has completed four examination cycles; the latest concluded in 2014 • T…	• The Original cohort of the FHS was drawn from the town of Framingham’s 28,000 residents, enrolling 5,209 participants (roughly 20% of the local population).	• 1948 - enrolment of original cohort • 1971 - enrolment of a second-generation cohort - the Framingham Offspring Study • 1995 - enrolment of a minority cohort - Omni 1 • 2002 - recruitment of Third-Generation FHS cohort and of Omni 2	• Available upon inquiry at: https://www.framinghamheartstudy.org/fhs-for-researchers/ research-application/	• Framingham, Massachusetts, US	• Electrocardiography traits - PubMed ID: 17903306 (Newton-Cheh et al. 2007), 28794112 (Christophersen et al. 2017), 19305408 (Newton-Cheh et al. 2009), 23459443 (Avery et al. 2014) • Aortic measurements - PubMed ID: 35234888 (Portilla-Fernandez et al. 2022) • Brain measurements - PubMed ID: 31396565 (van der Lee et al. 2019), 17903297 (Seshadri et al. 2007), 31636452 (Satizabal et al. 2019)	• Electrocardiography traits - PubMed ID: 32439900 (Ntalla et al. 2020), 32429735 (Lahrouchi et al. 2020)
Study of Health in Pomerania (SHIP) (Völzke et al. 2022)	• Organs: heart, brain, liver, eye (MRI-measured exophthalmometry), pancreas, kidney • Modalities: Echo, US (thyroid, carotid, liver), MRI (whole-body), CPET, ECC	• Participants aged 20-79 years • 4,308 in SHIP (original) • 4,420 in SHIP-TREND (whole-body MRI beginning with SHIP-TREND) • 4,000 in SHIP-NEXT, it is a target, still ongoing	• Anthropometry • Interview for lifestyle, medication, medical history • Extensive physical examinations • Samples: saliva, blood, urine • Omics: genotype, transcriptome, methylome, proteome, metabolome, microbiome	The original cohort SHIP underwent 3 follow up: • Between 1997-2001 - baseline exam (SHIP-0) • Between 2002-2006 - follow-up exam (SHIP-1) • Between 2008-2012 - follow-up exam (SHIP-2) • Between2014-2016 - follow-up exam (SHIP-3) The SHIP-TREND cohort underwent one follow up: • Between 2008-2011 - baseline exam (SHIP-TREND-0) • Between 2016-2019 - follow-up exam (SHIP-TREND-1)	• Initially, a randomised, two-stage cluster technique stratified by age and sex was used to choose persons aged 20–79 using registration data. • The recruitment rate for the first cohort, SHIP-START, was 68.8%, whereas the response rate for the second cohort, SHIP-TREND, was 50.1%. • Since membership in a prior cohort is a requirement for exclusion from each succeeding cohort, the cohorts do not…	• Between 1997 and 2001: recruitment of SHIP-START • Between 2008 to 2012: recruitment of SHIP-TREND (the two cohorts are independent) • From 2021 recruitment of SHIP-NEXT	• Available upon inquiry at: https://www2.medizin.uni- greifswald.de/cm/fv/ship/daten-beantragen/	• Since this region had the lowest life expectancy in Germany in the 1990s, all cohorts are drawn from specific areas of mainland Western Pomerania (Vorpommern), a rural territory in the northeastern German state of Mecklenburg-Vorpommern.	• Electrocardiography traits - PubMed ID: 28794112 (Christophersen et al. 2017) • Aortic measurements - PubMed ID: 35234888 (Portilla-Fernandez et al. 2022))		https://ds-mica.qihs.uni-greifswald.de/study/ship
Reykjavik Study and AGES–Reykjavik (Harris et al. 2007)	• Organs: heart, brain, eye, bones • Modalities: ECG, echo, MRI (CMR with gadolinium enhancement), CT and US, retinal photograph	• Reykjavik Study originally comprised 30,795 participants • AGES–Reykjavik (with imaging data) comprised around 5754 participants	• Anthropometry • Physical examinations • Assessment of cognitive function • Health history, lifestyle, medication, food, early-life diet, and social aspects of daily life questionnaires • Samples: urine, saliva, serum, and plasma • pulmonary function • Linkage with healthcare record for clinical outcomes • Omics: genotype	• Based on birth year and birth date within month, the original study sample was split into six groups (B, C, A, D, E, and F). Every group received an invitation to take part in particular phases of the research. • The B group underwent five levels of examination and was assigned to a longitudinal follow-up. It wasn't until 1991 that the F group was added to the examinations as a control group. •…	• 30,795 men and women who were born between 1907 and 1935 and resided in Reykjavik in 1967 made up the first random sample for the Reykjavik Study. • AGES-Reykjavik recruited participants in the Reykjavik Study who were still living. • In order to maintain the Reykjavik Study's original random sample of the city's population in these birth cohorts, AGES-Reykjavik was not sampled by gender.	• 1967–1991 - Reykjavik Study • 2002–2006 - AGES–Reykjavik (with imaging data)	• Available upon inquiry at: https://hjarta.is/en/research/ages-phase-1/	• Iceland	• Electrocardiography traits - PubMed ID: 27958378 (Floyd et al. 2018), 23459443 (Avery et al. 2014) • Brain structures - PubMed ID: 31396565 (van der Lee et al. 2019), 31636452 (Satizabal et al. 2019)	• Electrocardiography traits - PubMed ID: 32439900 (Ntalla et al. 2020), 32429735 (Lahrouchi et al. 2020)	https://academic.oup.com/aje/article/165/9/1076/90798?login=true https://clinicaltrials.gov/study/NCT03269656
Rotterdam Study (Ikram et al. 2024)	• Organs: heart, eyes, skeleton, brain • Modalities: MRI, carotid ultrasound, electrocardiography, echocardiography, CTs	• 17,931 participants - aged 40 years and over. • First cohort 1989 (7983) • Second cohort (3011) • Third cohort (3932) • Fourth cohort (3005)	• Information on cardiometabolic outcomes • Interview for lifestyle, symptoms, medication, medical history • Anthropometric measures • Telomere length • Omics - genotype (~15K), DNA methylation (~2,2k), exome array (~3k), RNA Sequencing (~800), proteomics (~4.5k), metabolomics targeted (Nightingale platform) (~5k), gut microbiome (~2k), mitochondrial DNA copy number (PCR) (~ 3,5k)	• First cohort experienced 7 follow up, second cohort 5 follow up, third cohort 3 follow up - around every 3 to 5 years in a dedicated research facility • Constant follow-up through automated linkage with health care providers, both regionally and nationally.		• First cohort 1989 - 1993 • Second cohort 2000 - 2001 • Third cohort 2006 - 2008 • Fourth cohort 2016 - 2020			• Electrocardiography traits - PubMed ID: 19305408 (Newton-Cheh et al. 2009), 27958378 (Floyd et al. 2018), 23459443 (Avery et al. 2014)) • Aortic measurements - PubMed ID: 35234888 (Portilla-Fernandez et al. 2022) • Brain structures - PubMed ID: 31396565 (van der Lee et al. 2019), 31636452 (Satizabal et al. 2019)	• Electrocardiography traits - PubMed ID: 32439900 (Ntalla et al. 2020), 32429735 (Lahrouchi et al. 2020)	https://pure.eur.nl/ws/portalfiles/portal/135734637/The_Rotterdam_Study._Design_update_and_major_findings_between_2020_and_2024.pdf
The Dunedin Study (Poulton et al. 2015; Caspi et al. 2020; Whitman et al. 2025)	• Organs: eye, brain • Modalities: digital retinal imaging, MRI brain imaging (Structural and functional)	• 1037 babies born between 1 April 1972 and 31 March 1973 • Ancestry: primarily white, 7.5 % self-identifying as Māori (it mirrors the ancestry distribution of the South Island of New Zealand) • 875 study participants completed brain imaging (they were approximately 45 years old)	• Physical examination • Neuropsychological examination • Anthropometry • Samples: urine • Omics: genotype	• Assessments were implemented at birth and ages 3, 5, 7, 9, 11, 13, 15, 18, 21, 26, 32, 38, and at 45 years (completed in 2019).	• Participants had to reside in the broader Dunedin Metropolitan area three years after giving birth at Queen Mary Maternity Hospital, the only maternity facility in Dunedin at the time, in order to be eligible for inclusion. • In terms of maternal prenatal difficulties, birthweight, neonatal issues, or family socioeconomic position, the 9% who declined or were unable to participate did not diffe…	• Recruitment between 1972 - 1973 • Between 2016 and 2019 brain imaging assessment	• To find out more go to https://dunedinstudy.otago.ac.nz/for-investigators/policy-statement-code-of-practice	• Dunedin metropolitan area, in the southern coastal region of New Zealand’s South Island.			https://dunedinstudy.otago.ac.nz/studies/new-brain-imaging-study-2
Dallas Heart Study (DHS) (Victor et al. 2004)	• Organs: heart, brain, abdomen, liver, bones • Modalities: ECG, DEXA, CT, MRI, PET, Proton magnetic resonance spectroscopy (MRS)	• Multi-ancestry • 6,101 subjects (54% black)	• Anthropometry • Interview covering medical, family history, lifestyle, occupation • Samples: blood, urine • Physical examination • Omics: genotype	Participants underwent 3 visits: •Visit 1- 6,101 subjects (54% black) - household interview, computer-assisted health interviews with measurements of blood pressure, heart rate, and weight in adults 18 to 65 years of age conducted by trained field interviewers. • Visit 2: 3,398 interviewees (52% black) between the ages of 30 and 65 participated in the second visit which involved collecting fastin…	• From the estimated 1.43 million civilian, noninstitutionalized, English-speaking or Spanish-speaking persons between the ages of 18 and 65 who had primary residences in Dallas County, Texas, between July 2000 and January 2002, they chose a random sample. • The US Postal Service delivery sequence file, which contained 841,943 housing unit addresses in Dallas County, served as the main foundation…	• Recruitment between 2000-2002	• Available upon inquiry at: https://www.utsouthwestern.edu/departments/internal-medicine/ research/Dallas-heart/proposals.html	• Dallas County, Texas, US		• Liver fat measurement - PubMed ID: 29280273 (Dongiovanni et al. 2018)
Hispanic Community Health Study/Study of Latinos (HCHS/SOL) (Chandra et al. 2025; Wang et al. 2022; Feofanova et al. 2020; Trejo et al. 2025)	• Organs: heart, brain • Modalities: ECG, echo, brain MRI (ancillary studies assessments)	• Overall: 15,684 participants, age 18 to 74 • Multi-ancestry: Mexican, Cuban, Puerto Rican, Dominican, Central and South American, and mixed/other (European) • SOL-INCA (Study of Latinos-Investigation of Neurocognitive Aging) ancillary study of HCHS/SOL evaluated the cognitive performance of around 9650 participants (Visit 1) aged ≥50 years. Where 6377 individuals repeated the visit a second tim…	• Health questionnaires • Anthropometric measurements • Demographic information • Omics: genotype, metabolomics, microbiome in ancillary studies assessments	• Up to three in person examinations at approximately 6-year intervals and annual telephone contacts to update major health related variables	• Eligibility criteria: Persons who self-identified as being Hispanic/Latino, ages 18-74, had no plans to transfer out of the research zone, and were able to attend a clinic evaluation.	• Baseline visit: 2008–2011 • Between 2014–2017: SOL-INCA (Study of Latinos-Investigation of Neurocognitive Aging) ancillary study started, which evaluated the cognitive performance • 2018–2022 - SOL-INCA MRI (a sub study of HCHS/SOL and SOL-INCA) started		• US - Bronx (New York), Chicago (Illinois), Miami (Florida), and San Diego (California).	• Electrocardiography traits - PubMed ID: 29127183 (Seyerle et al. 2018), 29213071 (Méndez-Giráldez et al. 2017), 27958378 (Floyd et al. 2018), 31217584 (Wojcik et al. 2019)		https://link.springer.com/article/10.1186/s12876-025-04133-1#Sec2
Women’s Health Initiative (WHI) (LaMonte et al. 2022; Garcia et al. 2022)	• Organs: heart, bones, brain, chest • Modalities: ECG, Bone Density Scan and coronary artery calcium imaging in WHI-CACS (WHI Coronary Artery Calcification Study) and brain MRI (1,426) in Women’s Health Initiative Memory Study Magnetic Resonance Imaging Study (WHIMS-MRI), echocardiography, mammogram	• Overall: 161 808 participants, ages 50–79 • 1,426 women underwent magnetic resonance imaging (MRI) • Multi ancestry	• Medical history • Lifestyle questionnaire • Medication use • Family history • Cognitive Assessment • Samples: blood, urine • Link with EHRs • Omics: genotype, methylation data, metabolomics, proteomics, transcriptomics (in ancillary studies)			• launched in 1991 • Between 2005 and 2006 1,426 women underwent magnetic resonance imaging (MRI) across 14 Women’s Health Initiative (WHI) centres.	• If you plan to conduct the analysis yourself, a signed Data Use Agreement must be submitted to the CCC at helpdesk@whi.org. Once completed, you will be provided access to download WHI datasets (note that a WHI login account with data access is required). https://www.whi.org/md/working-with-whi-data		• Electrocardiography traits - PubMed ID: 28794112 (Christophersen et al. 2017), 29127183 (Seyerle et al. 2018), 19305408 (Newton-Cheh et al. 2009), 29213071 (Méndez-Giráldez et al. 2017), 23139255 (Butler et al. 2012), 27958378 (Floyd et al. 2018), 23166209 (Smith et al. 2012), 31217584 (Wojcik et al. 2019)	• Electrocardiography traits - PubMed ID: 32439900 (Ntalla et al. 2020)	https://pmc.ncbi.nlm.nih.gov/articles/PMC10324098/ https://link.springer.com/article/10.1186/s40695-021-00071-6#Sec2 https://www.whi.org/formList https://www.whi.org/md/gwas
Gutenberg Health Study I (GHS I) (Elbaz et al. 2016; Schuster et al. 2020)	• Organs: heart, eye • Modalities: ECG, Echocardiography, optical coherence tomography	• Overall: 15,010 participants of 35 years and 74 years • 14,700 subjects have ocular data	• Anthropometry • Demographics • Physical examinations • Samples: blood, urine, stool • Medications • Cognitive and mobility test • Omics: genotype	• Participants underwent follow up at 2.5 years, 5 years, 10 years and 15 years.	A random selection of subjects was made using the local governmental registration, which is required in Germany.	• Between 2007 and 2012	• External researchers can apply for the use of data and biomaterial if they: 1. enter into a cooperation with the GHS, 2. make a contribution to the study (e.g. generation of secondary data), or 3. contribute special scientific expertise. https://www.unimedizin-mainz.de/ghs/en/informationen-for-scientists/access-to-study-data-and-biomaterial.html	• City of Mainz and the Mainz-Bingen district in Germany.	• Electrocardiography traits - PubMed ID: 28794112 (Christophersen et al. 2017)		https://www.unimedizin-mainz.de/ghs/en/overview-1.html https://journals.lww.com/retinajournal/fulltext/2016/12000/PREVALENCE_AND_ASSOCIATIONS_OF_MYELINATED_RETINAL.15.aspx https://atlaslongitudinaldatasets.ac.uk/datasets/ghs
Cooperative Health Research in the Region of Augsburg (KORA) F4 study (Diallo et al. 2025; Wintergerst et al. 2024; Ponce-de-Leon et al. 2024)	• Organs: heart, brain, liver, abdomen • Modalities: ECG, MRI (whole-body)	• At first, 18,000 people were recruited, and they were split up into four subgroups (S1–S4) and given follow-up health exams. • One of the follow-up tests involving members of the S4-subgroup is the KORA-FF4 research (n = 2279). • Four hundred individuals from the KORA-FF4 group had pulmonary function test and whole-body MRI. • 1,370 participants had blood and stool data.	• Questionnaires • Physical measures • Samples: blood, serum, plasma, stool, urine • Anthropometry • Clinical risk factors • Omics: genotype, metabolomics	• KORA follow-up studies are carried out on a regular basis to evaluate the population's health in Augsburg and the surrounding area. • The follow-up period is up to 36 years.		• S1 in 1984-1985 • S2 in 1989-1990 • S3 in 1994-1995 • S4 in 1999-2001 - each comprising an independent random sample. • Between 2013 and 2014 KORA-FF4 cohort underwent whole-body MRI and PFT	• KORA data and bio samples are available upon request by means of a project agreement subject to approval by the KORA Board. Via the KORA.PASST tool, scientists can view and download data dictionaries of the different KORA surveys and submit a proposal.	• Augsburg in southern Germany	• Electrocardiography traits - PubMed ID: 16648850 (Arking et al. 2006), 19305409 (Pfeufer et al. 2009), 28794112 (Christophersen et al. 2017)) • Aortic measurements - PubMed ID: 35234888 (Portilla-Fernandez et al. 2022))	• Electrocardiography traits - PubMed ID: 32429735 (Lahrouchi et al. 2020), 32439900 (Ntalla et al. 2020)
Twins UK (Spector and Williams 2006; Verdi et al. 2019)	• Organs: heart, bones, brain • Modalities: DXA, MRI, ECG	• 10000 adult Caucasian twins, ages 16 to 85, who are monozygotic (MZ) and dizygotic (DZ), together with a few parents and siblings. • 3000 DZ twins with genotype data	• Anthropometry • Physical examination • Samples: stool, blood, urine • Hormone replacement therapy (HRT), vitamin consumption, drug use, and dietary data (Epic Food Frequency Questionnaires in 6000 twins) • Links with EHRs • Omics: genotype, metabolomics, microbiome, epigenomics	• From April 2004 to May 2007, the follow-up visit took place. • The second round of follow-up appointments (August 2007–April 2012) • The third round of follow-up appointments, which ran from May 2012 to May 2018 • Another round of follow-up visits has started since February 2019.	• This volunteer sample was gathered through a series of media advertisements that did not select for any specific illnesses or characteristics.	• Started in 1993	• Available upon inquiry at https://twinsuk.ac.uk/researchers/access-data-and-samples/request-access/		• Electrocardiography traits - PubMed ID: 19587794 (Nolte et al. 2009)	• Electrocardiography traits - PubMed ID: 32439900 (Ntalla et al. 2020)	https://twinsuk.ac.uk https://www.cambridge.org/core/journals/twin-research-and-human-genetics/article/twinsuk-the-uk-adult-twin-registry-update/87C69A6FFED4481B9E4AA8BF14F79A8C https://www.cambridge.org/core/journals/twin-research-and-human-genetics/article/uk-adult-twin-registry-twinsuk/D53E18AC944E026F91E6EB51B0D16362
Multiethnic Cohort-Adiposity Phenotype Study (MEC-APS) (Hullar et al. 2021; Streicher et al. 2023)	• Organs: bones, heart, pancreas, liver • Modalities: DXA, abdominal MRI	• 215,000 participants • Multi ancestry: African American, Japanese American, white, Latino, and Native Hawaiian origin - original MEC (multi ethnic cohort) study • 1,861 healthy MEC participants aged 60-77 years for imaging	• Anthropometry • Physical examinations • Food frequency questionnaire • Samples: stool, blood • Omics: genotype, microbiome			• 1993–1996 original MEC (multi ethnic cohort) study • 2013 and 2016 participant underwent imaging studies (MEC-APS)		• Hawaii and Los Angeles	• Pancreatic fat measurements MRI - PubMed ID: 34329319 (Streicher et al. 2021) • Liver fat measurement MRI - PubMed ID: 32766472 (Park et al. 2020)		https://www.tandfonline.com/doi/full/10.1080/19490976.2021.1965463#d1e473 https://www.ncbi.nlm.nih.gov/projects/gap/cgi-bin/study.cgi?study_id=phs001689.v1.p1
The Swedish CArdioPulmonarybioImage Study (SCAPIS) (Bergström et al. 2015; Firouznia et al. 2025; Fall et al. 2025)	• Organs: lungs, heart, liver • Modalities: CT (Lungs, Liver, far, heart), Carotid arteries (ultrasound, MRI), CCTA, ECG	• 30,154 participants between 50 and 64 years	• Comprehensive questionnaire • Physical examinations • Blood chemistry (lipid profile, HbA1c, plasma glucose, hsCRP, creatinine) • Omics: genotype	• A questionnaire-based follow-up was conducted after three to five years, primarily focussing on outcomes not recorded in registers, such as symptoms and illnesses like asthma and rhinitis. • Participants were monitored for future events through yearly extensive register searches by linking the unique Swedish PINs to the Swedish National Hospital Discharge Register and the Swedish Cause of Death…	• Random selection from the Swedish population register.	• Recruitment period between 2013-2018		• Sweden - six Swedish universities (Gothenburg, Linköping, Malmö/Lund, Stockholm, Umeå, and Uppsala)	• Aortic measurements - PubMed ID: 35234888 (Portilla-Fernandez et al. 2022)		https://onlinelibrary.wiley.com/doi/epdf/10.1111/joim.12384?getft_integrator=sciencedirect_contenthosting&src=getftr&utm_source=sciencedirect_contenthosting https://www.scapis.org/
Health and Prevention Enhancement (H-PEACE) and Gene-environmental interaction and phenotype (GENIE) study (Lee et al. 2018)	• Organ: heart, brain, kidney, bones, abdomen, prostate, liver • Modalities: brain MRI, Coronary calcium score, Echocardiography, Coronary CT angiography, MRA (carotid, brain), Holter monitoring, Chest X-ray, ECG, Mammography, CT (kidney, Abdominal-pelvic), DEXA, Liver fibrosis scans	In order to create the Gene-environmental interaction and phenotype (GENIE) study, a sub cohort of the H-PEACE project, blood samples were prospectively obtained from 17 455 of the 91 336 Koreans (50 507 males and 40 829 women) who were 45.5±11.7 years old. • GWAS data was available for 6,579 cohort members in total • Visceral fat CT was performed on 34771 participants • Coronary CT with a corona…	• Self-record questionnaires • Anthropometric measurements • Physical examination • Infections and inflammation markers • Hormones • Tumour markers • Samples: urine, stool, blood • Omics: genotype	• Within four years of the initial visit, 46,484 cohort members (50.9%) were reassessed for their outcome variables and risk factors. • Within 12 years after their initial visit, 74,304 members (83.5%) were visited again. • Within 12 years of the initial visit, 50,049 members (54.8%) finished the two or three repeated measurements. • Access to databases of death certificates and the national canc…	• The H-PEACE study recruited participants from who received a health check-up between October 2003 and December 2014 at the SNUH Gangnam Centre.	• Recruitment from October 2003 to December 2014.	• Potential collaborators can access the dataset after receiving approval from our institutional review board. Applications can be submitted on the study homepage (http://en-healthcare.snuh.org/HPEACEstudy).	• Korea	• Brain atrophy - PubMed ID: 35121771 (Choe et al. 2022)		https://pmc.ncbi.nlm.nih.gov/articles/PMC5914782/
Generation R Study (Kooijman et al. 2016)	• Organs: brain, heart, kidney, liver, lungs, abdomen, bones • Modalities: MRI (abdominal composition, brain, liver), electroencephalogram (EEG), ultra sound (US) (brain, heart, kidney), DXA	• In total, 9778 mothers were enrolled in the study. • In total, 71% (n = 6347) of all fathers were included. • The study group is an multi ancestry cohort - the largest populations were the Dutch, Surinamese, Turkish and Moroccan groups.	• Self-record questionnaires • Anthropometric measurements • Physical examination • Samples: blood • Omics: genotype	• Measurements were scheduled for early pregnancy (less than 18 weeks), mid-pregnancy (between 18 and 25 weeks), and late pregnancy (more than 25 weeks). • The fathers were evaluated once when their partner was pregnant. Taking children into consideration • From birth to the age of four years, data was gathered through routine visits to child health centres, repeated questionnaires, and a home vi…	• Eligibility criteria: Pregnant women with an predicted delivery date between April 2002 and January 2006 who were living in Rotterdam.	• Recruitment of pregnant women between 2002-2006	• Available upon inquiry at: https://generationr.nl/researchers/collaboration/	• Rotterdam, Western part of the Netherlands.			https://pmc.ncbi.nlm.nih.gov/articles/PMC5233749/	The study is a population-based prospective cohort study from fetal life onwards.
Qatar Biobank (QBB) (Al Kuwari et al. 2015; Al Thani et al. 2019)	• Organs: heart, bones, eye, abdomen, brain • Modalities: DEXA, carotid US, ECG, scan of retina and optic disc, MRI (full body, will be used among a subsample of the participants in the coming years).	• Target 60,000 - reached a cohort size of 17,065 participants in 2019 • QBB is a multinational cohort including 33 different nationalities	• Anthropometry • Medical and dietary questionnaires • Fitness test • Samples: blood, urine, saliva • Omics: genomics, transcriptomics, epigenomics, proteomics, metabolomics	• The aim is to follow up participants every 5 years and to have a linkage to electronic health records	• Qatari citizens and long-term residents (those who have been in the nation for at least 15 years) who are at least 18 years old	• Cohort established in 2012	• Available upon inquiry at: https://www.qatarbiobank.org.qa/	• Qatar
Canadian Alliance for Healthy Hearts and Minds (CAHHM) (Luu et al. 2022; Anand et al. 2016)	• Organs: heart, brain, abdomen • Modalities: MRI	• Approximately 8,500 participant (between 35 and 69 years)	• Anthropometry • Medical questionnaires • Samples: blood • Data are linked with health care administrative databases for ascertainment of cardiovascular-related health care services before and after enrolment in the study as well as long-term CVD outcomes. • Omics: genotype	• Linkage with healthcare data across Canada	• Participants who were willing to undertake an MRI scan and all other necessary study procedures and who were between the ages of 35 and 69 (inclusive) at the time of screening are eligible for CAHHM. • They aimed to recruit the majority of participants without current CVD.	• The study was started in 2013. CAHHM is a "cohort of cohorts" because the bulk of patients (>80%) were recruited through pre-existing cohorts: 1) The Canadian Partnership for Tomorrow Project (CPTP) 2) the Canada cohort of the Prospective Urban Rural Evaluation (PURE) 3) The Biobank of the Montreal Heart Institute (MHI) 4) a recently established First Nations Cohort study.	• Available upon inquiry at: https://cahhm.mcmaster.ca/data-access-process/
2 organs (focus on heart and brain)
Hamburg City Health Study (HCHS) (Jagodzinski et al. 2020)	• Organs: heart, brain • Modalities: ECG, echocardiography, vascular US, MRI (heart and brain for a subset)	• Approximately a total of 45,000 participants (between 45 and 74 years)	• Questionnaires about family history, medical history, lifestyle, occupation • Anthropometry • Physical examinations • Samples: blood, urine, saliva • Omics: genotype	• Participants underwent a follow up after 6 years and there is an annual follow up for outcome data	• Participants identified by a random sample from the official inhabitant data file divided into six age and gender strata.	• Recruitment period 2016-2022	• Available upon inquiry at: https://hchs.hamburg	• Hamburg, Germany,
German National Cohort (NAKO) (Peters et al. 2022)	• Organs: heart and brain • Modalities: MRI (heart and brain), ECG, CPET	• In total approximately 200,000 participants (from 19 to 74 years at baseline) • 30,861 with MRI exam • 500 form SoccHealth - former professional soccer players (additional cohort assessing long-term effects of high-performance sports) - Participants received MRI	• Basic physical and medical examinations, face-to-face interview, touch-screen-based self-report questionnaires • Record linkage: Statutory health insurances, Private health insurances, Epidemiological and clinical cancer registries, Central Research Institute o, Ambulatory Health Care in Germany, German Statutory Pension Fund, Institute for Employment Research • Samplese: blood, saliva, urine, …	• NAKO collects follow-up information on incident diseases through a combination of active follow-up using self-report via written questionnaires and passive follow-up via record linkages. • Written Health Follow-up questionnaire 2017–ongoing • First re-examination - 135,000 planned - 2018–2023	• Age and sex-stratified samples were randomly selected from mandatory resident registrations in the research locations to identify all study participants.	• Baseline assessment 2014-2019 • 2021–ongoing: SoccHealth - former professional soccer players who received MRI	• Available upon inquiry at: https://nako.de/en/research/	• Germany
Multi-Ethnic Study of Atherosclerosis (MESA) (Bild et al. 2002; Blaha and DeFilippis 2021; Lockhart et al. 2022)	• Organs: brain and heart • Modalities: ECG, CPET, Echocardiography, MRI, Computed Tomography Coronary Angiogram (CTCA), amyloid PET scan (ancillary study)	• 6,814 participants - age 45+, 50% women • Multi ancestry: 38% White, 28% Black, 23% Hispanic and 11% Chinese	• Medical questionnaires • Physical exam • Samples: blood and urine • Omics: genotype	• The initial assessment, which started in July 2000 and took place over a 24-month period • The second exam, which took place between July 2002 and January 2004 • The third exam, which took place between January 2004 and July 2005 • The fourth exam, which took place between July 2005 and July 2007. • Ongoing follow-up phone interviews every nine to twelve months.	• Recruiting an equal number of men and women from two or more ancestry groups was the goal. • Except when random digit dialling is used, households in the targeted areas receive an informational booklet via mail. • Exclusions was made to eliminate prevalent CVD or for safety or practical reasons, other from those based on age or race/ethnicity eligibility.	• Recruitment period 2000-2002	• Available upon inquiry at: https://internal.mesa-nhlbi.org/researchers	• US	• Electrocardiography traits - PubMed ID: 28794112 (Christophersen et al. 2017), 23459443 (Avery et al. 2014), 29127183 (Seyerle et al. 2018), 21347284 (Smith et al. 2011), 29213071 (Méndez-Giráldez et al. 2017), 27958378 (Floyd et al. 2018), 23166209 (Smith et al. 2012) • Aortic measurements - PubMed ID: 35234888 (Portilla-Fernandez et al. 2022)	• Electrocardiography traits - PubMed ID: 32439900 (Ntalla et al. 2020), 32429735 (Lahrouchi et al. 2020)
Atherosclerosis Risk in Communities (ARIC) Study (Rooney et al. 2023; Alonso et al. 2015; Ding et al. 2004; Wright et al. 2021)	• Organs: heart, brain • Modalities: PET, brain and carotid MRI, ECG	• 15,792 adults ages 45 to 64 years • Multi-ancestry	• Demographics • Anthropometry • Medical questionnaires • Physical exam • Omics: proteomics, metabolomics, genotype	• During the first ten years of the study (1987–1989, 1990–1992, 1993–1995, and 1996–1998), participants finished four clinic tests. • Other tests were administered beginning in 2011 (2011-13, 2016-17, and 2018-19). • Twice a year, participants are called by phone to provide updates on their health and any hospital stays. Precisely: • Visit 1: 1987-89, n = 15,792 • Visit 2: 1990-92, n = 14,348 • …	• Probability sampling is used to choose each community cohort. • Area sampling is used in Forsyth County to identify residences. • Selection in the other localities entails finding the residences of a sample of age-eligible individuals drawn from listings.	• Recruitment started in 1987		• 4 U.S. communities (Forsyth County, North Carolina; Jackson, Mississippi; suburban Minneapolis, Minnesota; and Washington County, Maryland)	• Electrocardiography traits - PubMed ID: 28794112 (Christophersen et al. 2017), 19305408 (Newton-Cheh et al. 2009), 21347284 (Smith et al. 2011), 23139255 (Butler et al. 2012), 27958378 (Floyd et al. 2018), 23459443 (Avery et al. 2014), 19305409 (Pfeufer et al. 2009), 23166209 (Smith et al. 2012), 29622589 (Tereshchenko et al. 2018) • Brain volume - PubMed ID: 31396565 (van der Lee et al. 2019),…	• Electrocardiography traits - PubMed ID: 32429735 (Lahrouchi et al. 2020), 32439900 (Ntalla et al. 2020)	https://www.nhlbi.nih.gov/science/atherosclerosis-risk-communities-aric-study (https://academic.oup.com/clinchem/article/69/1/68/6889139#389856052) https://journals.plos.org/plosone/article?id=10.1371/journal.pone.0142610#sec006
Cardiovascular Health Study (CHS) (Psaty et al. 2016; Kuller et al. 1998)	• Organs: heart, brain • Modalities: carotid ultrasound, echocardiography, electrocardiography, brain MRI	• Just over 5200 participants • An additional 687 African Americans were recruited after the initial baseline survey. • Multi-ancestry	• Anthropometry • Demographics • Medical history, lifestyle, medications • Cognitive testing • Samples: blood • Omics: genotype	• Every year, participants got comprehensive clinical exams. • Participants were contacted by phone to determine hospitalisations and health status at six-month intervals between clinic visits and after clinic visits concluded (the primary outcomes are coronary heart disease (CHD), angina, heart failure (HF), stroke, transient ischaemic attack (TIA), claudication, and mortality). • Every six mont…	• Medicare eligibility listings in each region were used to choose a sample of eligible participants. • All residents of each household sampled from the Health Care Financing Administration (HCFA) sampling frame who were 65 years of age or older at the time of examination, were not institutionalised, were anticipated to stay in the area for the following three years, were able to provide informed…	• 1989–1990 Recruitment of original cohort • 1992 Recruitment of African-American cohort		• US - Forsyth County, North Carolina; Sacramento County, California; Washington County, Maryland; and Pittsburgh, Pennsylvania.	• Electrocardiography traits - PubMed ID: 23459443 (Avery et al. 2014), 28794112 (Christophersen et al. 2017), 19305408 (Newton-Cheh et al. 2009), 29622589 (Tereshchenko et al. 2018) • Brain volumes - PubMed ID: 31396565 (van der Lee et al. 2019), 31636452 (Satizabal et al. 2019)	• Electrocardiography traits - PubMed ID: 32429735 (Lahrouchi et al. 2020), 32439900 (Ntalla et al. 2020)	https://www.nhlbi.nih.gov/science/cardiovascular-health-study-chs https://chs-nhlbi.org/CHSDesc https://www.ahajournals.org/doi/full/10.1161/CIRCULATIONAHA.115.018610#sec-2 https://www.ahajournals.org/doi/full/10.1161/01.STR.29.2.388#sec-1 https://chs-nhlbi.org/CHSDesc https://chs-nhlbi.org https://chs-nhlbi.org
Progression of Early Subclinical Atherosclerosis (PESA) (Ibanez et al. 2021; Tristão-Pereira et al. 2024)	• Organs: heart and brain • Modalities: PET, US, MRI, CT, CTCA, ECG	• 4184 asymptomatic individuals aged 40–54 years •1,000 participants at the 10-year follow-up for PESA-Brain study	• Medical interviews • Body measurements and physical examination • Samples: blood and urine • Diet, physical activity, psychosocial characteristics, exposure to pollutants • Omics: genotype, epigenome, metabolomic, microbiome	• Longitudinal: every three years, a thorough screening is conducted for cardiovascular risk factors and subclinical atherosclerosis. •FDG-PET scans were performed on a sub cohort of people who had subclinical atherosclerosis at baseline and at the 6-year follow-up visits.	• Exclusion criteria: having cardiovascular disease, cancer, or any disease that would affect life expectancy or protocol adherence.	• Recruitment started in 2010		• Madrid, Spain			https://clinicaltrials.gov/show/NCT01410318 http://estudiopesa.org/
2 organs (heart, brain or other)
Penn Medicine BioBank (PMBB) (Verma et al. 2022)	• Organs: abdomen, heart • Modalities: CT, MRI	• Over 250 000 participants • 9417 participants with CT scans • Multi-ancestry: approximately 30% of participants of non-European ancestry	• Medical history • Samples: blood, urine, saliva • Clinical information • Omics: genotype, Whole Exome Sequencing		• With the exception of being unable to give informed permission, any Penn Medicine registered patient who was 18 years of age or older was eligible. • The consent's main components are as follows: (1) the provision of a blood sample for biobanking and widespread use for data generation, including genomic data and authorisation to bank any other residual tissues obtained in the course of clinical…	• From 2013 the Biobank was formally constituted		• Philadelphia, Pennsylvania, US	• Liver far measurement from CTs - PubMed ID: 36513072 (Park et al. 2022)		https://www.mdpi.com/2075-4426/12/12/1974 https://www.ahajournals.org/doi/full/10.1161/HYPERTENSIONAHA.125.25259#sec-1
Neuro-Ophthalmology Research At Fundació ACE (NORFACE) research cohort (Marquié et al. 2022; Sáez et al. 2024)	• Organs: eye, brain • Modalities: OCT scan, brain structural MRI and CT, PET, CSF (for some selected individuals)	• Around 3000 participants (between 50 and 95 years of age)	• Demographics • Extensive neurological, neuropsychological and assessments • Omics: genotype	• Cross-sectional observational study	• Four distinct sources were used to recruit participants: (1) People with cognitive decline at the Memory Clinic (2) The Open House Initiative of Foundation ACE (3) The ACE Healthy Brain Initiative Foundation (FACEHBI) (4) The BIOFACE initiative • The participants had to be at least 50 years old, have a consensus-based clinical diagnosis about their cognitive status, and be able to finish both t…	• Founded in 2014		• Spain	• Retinal thickness - PubMed ID: 38365752 (Sáez et al. 2024)
The Saguenay Youth Study (SYS) (Paus et al. 2015)	• Organs: abdomen, brain • Modalities: MRI	• n = 1029 adolescents and 962 parents • Note: Participants were recruited from the genetic founder population of the Saguenay Lac St Jean region of Quebec, Canada	• Anthropometry • Medical assessments: cognition, mental health • Questionnaires about substance use, diet, physical activity and sleep, and family environment. • Omics: genotype, lipidomic		• First, a telephone interview with the mother was used to identify those whose mothers smoked during pregnancy (at least one cigarette per day during the second trimester). Next, non-exposed individuals (no smoking for 12 months prior to and during pregnancy) were chosen, and they were matched to the exposed individuals based on maternal education and school attendance. • It should be noted that…	• Between 2003 and 2012 recruitment period of adolescents (full) and their parents (partial), • Between 2012–15 recruitment period of parents (full)		• Quebec, Canada	• Brain volume - PubMed ID: 30649180 (Luo et al. 2019)		https://constellation.uqac.ca/id/eprint/3418/1/Saguenay%20Youth%20Study.pdf
Heart (with MRI)
Jackson Heart Study (JHS) (Sempos et al. 1999; Cruz et al. 2022; Spahillari et al. 2017)	• Organs: heart • Modalities: Echocardiography, CTCA, carotid US, ECG, CMR	• 5,302 participants 21 years or older • African-American	• Medical questionnaires • Physical examination • Omics: genotype, metabolomics, Whole Genome Sequencing (n=3,406), DNA Methylation data (generated under ancillary study), exome Chip (n=2,790), exome sequencing (n=3,374)	• Participants underwent three follow up exams: first between 2000-2004, second between 2005-2008, third between 2009-2013 • There is also a continuous annual follow-up by telephone and review of medical records	• Between 2000 and 2004, they recruited from the Jackson metropolitan area, which includes the counties of Hinds, Madison, and Rankin. • About 30% of these people have previously participated in the ARIC study's Jackson arm. Relatives of ARIC participants residing in the Jackson metropolitan area, volunteers from the Jackson area, and community members were chosen at random to encompass a wider a…	• Baseline clinic visit (2000–2004)	• Available upon inquiry https://www.jacksonheartstudy.org/Research/Study-Data/Data-Access	• The Jackson, Mississippi, tricounty area (Hinds, Madison, and Rankin), US	• Electrocardiography traits - PubMed ID: 21347284 (Smith et al. 2011), 23139255 (Butler et al. 2012), 27958378 (Floyd et al. 2018), 23166209 (Smith et al. 2012)		https://www.jacksonheartstudy.org/Research/Study-Design/Genetics
SingHEART Study (Yap et al. 2019)	• Organ: heart • Modalities: ECG, CTCA, CMR	• Approximately 1,000 participants so far (target 5,000, between 21and 69 years) • Multi ancestry	• Physical examination • Medical questionnaires • Samples: blood • Sleep information • Omics: genotype and lipidomic	• Aim to follow up after 10 and 20 years • Links with national databases	• The general population was used to recruit healthy male and female volunteers between the ages of 21 and 69 who have never had diabetes mellitus or cardiovascular disease.	• Recruitment between 2015 and 2019	• For inquiry contact Professor Yeo Khung Keong: khungkeong.yeo@duke-nus.edu.sg	• Singapore
Egyptian Collaborative Cardiac Genomics Project (ECCO-GEN) (Aguib et al. 2020)	• Organ: heart • Modalities: ECG, echocardiography, CMR	• Target 1,000 healthy volunteers	• Medical questionnaires • Clinical exam to assess cardiovascular health • Anthropometry • Omics: genotype	• No follow up so far but it will probably be implemented in the future since individuals gave consent to be contacted in the future	• Recruitment from the general population.	• Recruitment started in 2015	• For inquiry contact Yasmine Aguib: y.aguib@imperial.ac.uk	• Egypt			https://www.nature.com/articles/s41598-022-21558-w#Sec9
Heart (other modalities)
Prevention of Renal and Vascular End-Stage Disease (PREVEND) (Hillege et al. 2002)	• Organs: heart • Modalities: ECGs	• 8.592 individuals between the age of 27 and 75 years.	• Anthropometry • Questionnaires (comorbidity, medication, neuroticism) • Comprehensive laboratory analysis • Cognitive function tests • Outcome data through hospital and mortality records • Samples: plasma, serum, urine • Omics: genotype	• 5 follow-up screening rounds with 3 to 4 year intervals.	• Population cohort enriched for micro-albuminuria	• Started in 1997 with a baseline screening		• Groningen, Netherlands	• Electrocardiography traits - PubMed ID: 24850809 (Verweij et al. 2014)	• Electrocardiography traits - PubMed ID: 32439900 (Ntalla et al. 2020), 32429735 (Lahrouchi et al. 2020)
Lifelines study cohort (Stolk et al. 2008)	• Organs: heart • Modalities: ECGs	• 167 729 participants, aged from 6 months to 93 years. • 15 638 participants with genomic data	• Questionnaire data (also medications) • Anthropometry • Pulmonary function • Links with EHR • Environmental exposure data and diet • Samples: urine, blood • Omics: genotype	• Thorough follow-up starting in January 2014. • All participants receive a follow-up questionnaire every 1.5 years; on average, every 5 years, they are invited to the LifeLines study site for a new physical examination. • Linkage with health records	• Eligible participants were invited to take part in the LifeLines Cohort Study by their general practitioner (GP), as all Dutch citizens are registered with a GP. Exclusion criteria: • Reduced life expectancy (less than five years); • Severe mental or physical sickness; • Not knowing enough Dutch to fill out a Dutch questionnaire.	• Between 2006 and 2013 recruitment period • Note: it is a three-generation design cohort		• Netherlands	• Electrocardiography traits - PubMed ID: 24850809 (Verweij et al. 2014)		https://academic.oup.com/ije/article/44/4/1172/667081?login=true (https://www.lifelines-biobank.com/researchers/what-we-offer/linkage-with-external-sources) https://www.lifelines-biobank.com/researchers/what-we-offer/data
Mount Sinai BioMe Biobank (BioMe) (Forrest et al. 2022; Jiang et al. 2024)	• Organs: heart • Modalities: Echocardiogram	• 50,000 participants • Multi ancestry: African, Hispanic/Latino, European, Asian, and other ancestries • around 2,809 with echocardiogram.	• Links with EHRs • Medications • Physician notes • Exposure data • Samples: blood and plasma • Omics: genotype	• Longitudinal data gathered from both inpatient and outpatient visits.	• Recruitment among people visited in the Mount Sinai Health System in New York City.	• Project started in 2007		• Mount Sinai Health System in New York City	• Electrocardiography traits - PubMed ID: 31217584 (Wojcik et al. 2019)	• Left ventricular measurement - PubMed ID: 35278270 (Forrest et al. 2022) • Electrocardiography traits - PubMed ID: 32439900 (Ntalla et al. 2020)	https://onlinelibrary.wiley.com/doi/full/10.1002/ejhf.2482 (supplementary materials)
Hypertension Genetic Epidemiology Network (HyperGEN) (Bella et al. 2001)	• Organs: heart • Modalities: Echocardiogram	• From 1996 to 1999, N=1224 siblings were recruited. • They expanded recruitment to include all of the proband's children (n=546) and siblings. • 414 African Americans were chosen at random to participate. • Multi ancestry	• Anthropometry • Concentrations of fasting glucose, insulin, uric acid, lipids, and lipoproteins • Results: participant reports indicated the prevalence of congestive heart failure. • Omics: genotype		• Early-onset hypertension (before 60 years of age) was used to identify HyperGEN probands, and in order for them to take part, at least one hypertensive sibling had to be willing to participate. • Exclusion criteria: ≥2+ valvular regurgitation, overt coronary artery disease (by history, prior coronary bypass surgery/angioplasty, or echocardiographic segmental wall motion abnormalities), or diabe…	• September 1996 to August 1999 recruitment period • Note: This is a cohort focus on hypertension were part of the participants were taken from other cohorts like the Framingham Heart Study, the ARIC Study.		• US	• Echocardiography traits - PubMed ID: 33679876 (Irvin et al. 2021)		https://www.ncbi.nlm.nih.gov/projects/gap/cgi-bin/study.cgi?study_id=phs001293.v2.p1 https://www.ahajournals.org/doi/full/10.1161/01.HYP.38.3.424#sec-1
BioBank Japan Project (BBJ) (Hirata et al. 2017)	• Organs: heart • Modalities: Echocardiogram and coronary angiography	• Around 200,000 participants • Mainly of Japanese ancestry	• Lifestyle: diet, physical exercise • Anthropometry • Demographics • Medical, family and medication history • Routine laboratory examination data • Tumour markers for 13 types of cancers. • Samples: blood, serum • Links to EHRs • Omics: genotype, proteomics, WGS, metabolomics		• Disease-oriented biobank - recruited participants mainly of Japanese ancestry with a diagnosis of at least one of 47 diseases.	• The project started from 2003		• Japan -12 medical institutes, consisting of over 60 hospitals	• Echocardiography traits - PubMed ID: 29403010 (Kanai et al. 2018)		https://biobankjp.org/en/researchers/1971#gsc.tab=0 https://www.sciencedirect.com/science/article/pii/S0917504016301186?via%3Dihub https://www.sciencedirect.com/science/article/pii/S0917504016301186?via%3Dihub
Brain
Enhancing NeuroImaging Genetics through Meta-Analysis (ENIGMA) (Thompson et al. 2020)	• Organs: brain • Modalities: MRI, electroencephalography (EEG), spectroscopy (MRS)	• Over 50,000, age 3.3–91	• Demographics • Diseases • Omics: genotype, epigenomics, copy number variant			• Established in 2009 - 70 institutions worldwide • Note: As this is a consortium, the available information is not conclusive, as it may vary across participating centres.			• Brain structures - PubMed ID: 31636452 (Satizabal et al. 2019), 35383335 (Brouwer et al. 2022), 29147026 (Chen et al. 2017), 37337106 (Liu et al. 2023), 25607358 (Hibar et al. 2015)		https://enigma.ini.usc.edu https://www.nature.com/articles/s41398-020-0705-1
IMAGEN cohort (Mascarell Maričić et al. 2020)	• Organs: brain • Modalities: MRI	• 2000 participants, age 14-22 • Mainly European ancestry	• Demographics • Neuropsychological assessments • Medical questionnaires • Omics: genotype	3 follow up: • First at age 16 • Second at age 19 • Third at age 23	• Participants are recruited from high schools. • To acquire a diversified sample in terms of SES, emotional and cognitive development, private, state-funded and special units are equally addressed. • Recruitment at each study site concentrates on regions with little ethnic variety in order to maximise population (Caucasian) homogeneity.	• It started in 2007	• To access the IMAGEN database, please refer to the data access policy. To gain access to IMAGEN Data, all researchers must submit a proposal to ponscentre@charite.de. The proposal is circulated to the IMAGEN Consortium for their feedback. This is to ensure that there are no overlapping projects. After proposal is accepted, data is accessible through SFTP under sftp://imagen2.cea.fr/data/.	London, Nottingham, Dublin, Paris, Berlin, Hamburg, Mannheim and Dresden	• Brain structures - PubMed ID: 30649180 (Luo et al. 2019)		https://abcdstudy.org/about/history/
The Adolescent Brain Cognitive DevelopmentSM (ABCD) Study (Casey et al. 2018; Jernigan et al. 2018)	• Organs: brain • Modalities: MRI	• 11,880 children ages 9-10 at baseline • Multi ancestry	• Evaluations of physical and mental health, and neurocognition. • Biospecimen • Omics: genotype, epigenomics	• Brain imaging and biospecimen exams are implemented every other year, while the other exams semi-annually or annually.	• Recruitment with probability sampling of nationally dispersed set of 21 primary stage study sites, which mimics a multi-stage probability sample. • Despite the fact that the 21 ABCD study sites are widely dispersed across the country, the selection of collaborating sites was limited by the grant review selection process and the requirement that the locations have the neuroimaging equipment and …	• Recruitment period between 2016-2018	New NIH Security Requirements for Controlled Access Data - NIH expects that Approved Users of NIH controlled-access data comply with NIH Security Best Practices for Users of Controlled-Access Data and maintain such data on institutional IT systems, cloud service providers, and/or third-party IT systems with security standards that meet or exceed NIST SP 800-171 or the equivalent ISO/IEC 27001/270…	• US	• Brain structures - PubMed ID: 38531894 (Tissink et al. 2024)
Philadelphia Neurodevelopmental Cohort (PNC) (Satterthwaite et al. 2014; Satterthwaite et al. 2016; Gur et al. 2025)	• Organs: brain • Modalities: MRI	• 9500 participants, ages 8-21 years • 1445 participants also received neuroimaging	• Behavioural data • Demographics • Link to healthcare data • Omics: genotype	• They use participants EHR data	• Individuals who were treated at the Children's Hospital of Philadelphia (CHOP) network.	• Recruitment period 2009-2011	• Publicly available through the database of Genotypes and Phenotypes (dbGaP)	• Philadelphia, Pennsylvania, US	• Brain structures - PubMed ID: 30941828 (Bi et al. 2019)
HCP - Human Connectome Project (Glasser et al. 2016; Harms et al. 2018)	• Organs: brain • Modalities: structural, resting-state fMRI, task-fMRI, diffusion, and perfusion MRI	• Lifespan Baby Connectome Project (500 Subjects, Age 0-5) • HCP Young Adult (1200 Subjects, Age 22-35) • HCP Aging (1200 Subjects, Age 36-100+) • HCP Development (1350 Subjects, Age 5-21) • Lifespan Developing Human Connectome Project (1500 Subjects, Age 20-44 weeks post-conception)	• Demographics • Behavioural data • Omics: genotype	• While the HCP is cross-sectional, several individuals were recruited from ongoing longitudinal studies, thus having longitudinal data.	• Based on information from the Missouri Department of Health and Senior Services Bureau of Vital Records, the main participant pool consists of healthy people born in Missouri to families with twins. Exclusion criteria: • Individuals with severe neurodevelopmental disorders (like autism), established neuropsychiatric disorders (like depression or schizophrenia), or neurologic illnesses (like Par…	• The initial project started in 2010		• The “WU-Minn-Ox” HCP consortium, centered at Washington University, the University of Minnesota, and University of Oxford	• Brain structures - PubMed ID: 33836062 (Kong et al. 2021)
Alzheimer Diseases Neuroimaging initiative (ADNI) (Weber et al. 2021; Mueller et al. 2005)	• Organs: brain • Modalities: MRI, PET	• Participants between 55–90 years • Sample size differ according to the specific project: • ADNI 1 (2004 – 2010): 200 elderly controls 400 MCI 200 AD • ADNI GO (2009 – 2011): Existing ADNI1 +200 early MCI • ADNI 2 (2011 – 2016): Existing ADNI1 and ADNI Go, 150 elderly controls, 100 elderly MCI, 150 late MCI, 150 AD • ADNI 3 (2016-2022), Existing ADNI1,ADNI Go, ADNI2 +133 elderly controls, 151 MC…	• Demographics • Family and medical history • Biofluid Biomarker • Neuropathology • Omics: genotype, APOE genotype, WGS, epigenetics, transcriptome, proteomics, metabolomics, lipidomic	• Longitudinal	• The study recruited participant with AD, with Mild Cognitive Impairment (MCI) and cognitively unimpaired (CU)	• It started from 2004	• The application process includes acceptance of the Data Use Agreement and submission of an online application form. The application must include the investigator’s institutional affiliation and the proposed uses of the ADNI https://ida.loni.usc.edu/collaboration/access/appApply.jsp?project=ADNI	• U.S. and Canada.	• Voxel-wise genome-wide association study (VGWAS) - PubMed ID: 31095298 (Huang et al. 2019), 30584014 (Huang et al. 2019) • Brain structures - PubMed ID: 32768867 (Cong et al. 2020), 35086473 (Lee et al. 2022), 22903471 (Hibar et al. 2013), 31396565 (van der Lee et al. 2019), 21116278 (Furney et al. 2011), 20100581 (Shen et al. 2010)		https://adni.loni.usc.edu https://adni.loni.usc.edu/
Avon Longitudinal Study of Parents and Children (ALSPAC) (Northstone et al. 2019; Golding et al. 2001)	• Organs: brain • Modalities: MRI	• Over 11,992 mothers, 11,381 children, 3,394 fathers, and more than 1,100 grandchildren • Most Caucasian	• Demographic and health questionnaires • Clinical measures • Anthropometry • Omics: genotype, WES, WGS, gene expression, methylation data	• Nine clinical evaluation visits (7–17 years old) and 59 questionnaires (4 weeks–18 years old) make up the follow-up.	• All pregnant women who lived in the three Health Districts that made up the former administrative county of Avon were eligible to take part in the study as long as their anticipated delivery date (EDD) came between April 1, 1991, and December 31, 1992, inclusive.	• Initial recruitment of pregnant women took place in 1990-1992 • Note: this is a three generation cohort	• Available upon inquiry at: https://www.bristol.ac.uk/alspac/researchers/access/	• Avon, county in the west of England, UK
Brain Genomics Superstruct Project (Holmes et al. 2015)	• Organs: brain • Modalities: MRI	• 1,570 participants ages 18 to 35 years • Multi ancestry: around 1/3 is European	• Completed demographic and health questionnaires • Personality and cognitive measures • Omics: genotype	• So far cross-sectional data	• Participants recruited among young adults (ages 18 to 35) from the Boston community who had normal or corrected-to-normal vision.	• Recruitment between 2008 and 2012	• Step-by-step instructions detailing how to access the release dataset are available online in the ‘Request Access’ page (http://neuroinformatics.harvard.edu/gsp/get).	• Boston, US			https://www.nature.com/articles/sdata201531
Mayo Clinic Study of Aging (Roberts et al. 2008)	• Organs: brain • Modalities: MRI, PET	• Nearly 6,000 participants have been recruited to date.	• Information about behaviours, cognition, mental health • anthropometry • demographics information • Sample: blood, Cerebral spinal fluid (CSF) • amyloid • lifestyle (Alcohol, Dietary habits, Smoking) • Omics: genotype	For those over 50, follow-up is done every 15 months; for those under 50, it is done every 30 months. Medical records are examined to determine incident dementia cases and common medical disorders among those who are lost to follow-up.	all Olmsted County residents aged 70 to 89 years on October 1, 2004, were identified using the medical records linkage system of the Rochester Epidemiology Project. The population was also resampled in 2008 and 2009 to replenish the cohort. Subjects were randomly selected from this enumeration. Subjects received a letter of invitation giving them the opportunity to refuse participation by returni…	• Recruitment started in 2004 • Recruitment of 50-69 year-olds began in 2012 • Recruitment of 30-49 year olds began in 2014.	Qualified researchers interested in these data sharing opportunities can submit a request to the Mayo Clinic Study of Aging's executive committee. Each request is reviewed to determine eligibility.	Olmsted County, USA			https://neurodegenerationresearch.eu/cohort/the-mayo-clinic-study-of-aging/
CHIMGEN (Xu et al. 2020)	• Organs: brain • Modalities: MRI	• 7000 participants aged 18–30 years • Ancestry: Chinese Han	• Demographics • Environment data • Behavioural data • Omics: genotype, planning to gather epigenomic, and transcriptomic data		• Inclusion: criteria (Chinese Han, age of 18-30 years and right handedness). • Exclusion: criteria, such as colour-blind, over-drinking, neuropsychiatric disorder, severe somatic disorder, a history of drug abuse, or a family member suffering from mental illness, etc.	• From 2013, ongoing	• All the raw data of the CHIMGEN study can be accessed via collaboration with the CHIMGEN consortium.	• China	• Brain structures - PubMed ID: 37337106 (Liu et al. 2023), 40097784 (Ji et al. 2025), 38811844 (Fu et al. 2024)	• Brain structures - PubMed ID: 37337106 (Liu et al. 2023)	https://www.nature.com/articles/s41380-019-0627-6
Queensland Twin Imaging Study (Strike et al. 2023)	• Organs: brain • Modalities: MRI	• 1,202 individuals (60.90% female; age = 21.17 years) from 689 families.	• Basic demographic data • Assessments of pubertal status • Cognition, anxiety and depressive symptoms, sleeping patterns • Risk factors • Samples: hair, saliva, blood, urine, stool • Omics: genotype	• A second wave of data collection was conducted between 2019 and 2021. • A subset was also scanned at ages 12 (N = 88) or 16 (N = 88). • As part of a longitudinal pilot research, around one-third of these 12 and 16-year-old participants were scanned four years later (scanned at 12 and 16 years N = 24, scanned at 16 and 20 years N = 38).	• Flyers and online postings (study website) or local and national twin registries (such as The Queensland Twin, or QTwin) were used to recruit participants. • Serious medical, neurological, mental, or cardiovascular disorders, a history of a severe head injury, and any cognitive, physical, or sensory impairments that would make it difficult to comprehend or finish operations were among the exclu…	• Between June 2017 and October 2019 - Baseline assessment		• Australia	• Brain structures - PubMed ID: 22903471(Hibar et al. 2013)		https://www.nature.com/articles/s41597-023-02038-w https://www.nature.com/articles/s41597-023-02038-w#Sec2
Bipolar and Schizophrenia Network for Intermediate Phenotypes (B-SNIP) (Tamminga et al. 2013)	• Organs: brain • Modalities: EEG, MRI	• 933 probands, 1,055 relatives (with an overall average of 41.8% parents, 39.7% siblings, and 18.5% children), and 459 healthy comparison subjects have been recruited • Multi ancestry	• Basic demographic data • Blood samples for genetic analysis • Cognitive assessment • Omics: genotype		• Each site committed to recruit 200 probands with diagnoses of schizophrenia, schizoaffective disorder, or bipolar disorder, at least one of each proband’s first-degree relatives, and 100 healthy comparison subjects. • All sites recruited within 20% of the goal.	• Between 2008 and 2012 - recruitment period		• Baltimore (G.K.T.), Chicago (J.A.S.), Dallas (C.A.T.), Detroit and Boston (M.S.K.), and Hartford, Conn. (G.D.P.).	• Brain structures - PubMed ID: 31530798 (Alliey-Rodriguez et al. 2019)		https://psychiatryonline.org/doi/10.1176/appi.ajp.2013.12101339?url_ver=Z39.88-2003&rfr_id=ori:rid:crossref.org&rfr_dat=cr_pub%20%200pubmed
Three-City Study (Godin et al. 2011; Antoniak et al. 2003)	• Organs: brain • Modalities: MRI	• 9,693 persons aged 65 years and over • 3,442 MRI conducted in subjects aged 65–79.	• Cognitive function, Mental health, Neurological exams • Anthropometry • Physical examination • Demographic information • Lifestyle information • Samples: blood • Omics: genotype	• Two follow-up examinations (at 2 and 4 years) were planned.	• The electoral rolls of three French cities (Bordeaux, Dijon, and Montpellier) were used to find non-institutionalized participants.	• Recruitment between 1999 and 2001		• Three French cities: Bordeaux (2,104), Dijon (4,931) and Montpellier (2,259).	• Brain structures - PubMed ID: 30649180 (Luo et al. 2019)
Genetics of Brain Structure (GOBS) (Olvera et al. 2011)	• Organs: brain • Modalities: MRI	• The cohort included 1,122 Mexican-Americans from 71 families. • 64% of the participants were female, ranged in age from 19 to 85 (mean ± SD 47.11 ±14.25), and had an average of 11.33 ± 3.48 years of schooling.	• Anthropometry • Demographic information • Medical and psychiatric interviews • Lifestyle • Omics: genotypes	• Cross-sectional	• Participants were selected at random from extensive pedigrees of Mexican American families in the San Antonio, Texas community. • The proband had to be Mexican American, between the ages of 40 and 60, have a spouse, and at least six children and/or siblings who were at least 16 years old, living in the San Antonio region in order to be eligible. • All first-, second-, and third-degree relatives…	• Recruitment started in 2006 Individuals included in the current analysis were recruited from three sources: • The San Antonio Family Heart Study • The San Antonio Family Gallbladder Study • Family members of individuals who participated in these studies, but were too young to participate in the initial studies.		• US	• Brain structures - PubMed ID: 21483430 (Carless et al. 2011)	https://pmc.ncbi.nlm.nih.gov/articles/PMC3112290/#S1
Stratifying Resilience and Depression Longitudinally (STRADL) (Habota et al. 2019)	• Organs: brain • Modalities: MRI	• Around 1100 participants • Mostly Europeans	• Basic demographics • Health and lifestyle • Physical measures • Samples: blood, saliva, plasma, hair • Questionnaire data • Cognitive and psychiatric tests • Omics: genotype	• STRADL remote questionnaire follow-up (2015 – 2017)	• They aim to study people both with and without depression, thus they recruited from the whole Generation Scotland: Scottish Family Health Study (GS:SFHS) population (participants aged 35–65 years) • Eligibility criteria: having given consent for re-contact; living in Scotland; and having a CHI number.	• Baseline assessment (2006 – 2011)	• Available upon inquiry at: https://genscot.ed.ac.uk/for-researchers/access	• Scotland				https://pmc.ncbi.nlm.nih.gov/articles/PMC8857525/	University of Edinburgh
Chest
COPDGene (Lowe et al. 2019)	• Organs: lungs • Modalities: CT	• 10000 participants, age 45-80 • Multi ancestry: African American subjects (approximately 1/3 of the cohort)	• Demographic • Family history of lung diseases • Medical history of diseases • Anthropometry • Medication • Omics: genotype	• More than three imaging visits at 5-year intervals	• Recruitment from non-Hispanic whites and African Americans who were current or former smokers (with smoking history of at least 10 pack years).	• The study began in 2007	• Data access provided by: https://dbgap.ncbi.nlm.nih.gov/aa/wga.cgi?page=login	• USA			https://journal.copdfoundation.org/jcopdf/id/1254/COPDGene-2019-Redefining-the-Diagnosis-of-Chronic-Obstructive-Pulmonary-Disease

## Sheet: References
1. Littlejohns, T. J. et al. The UK Biobank imaging enhancement of 100,000 participants: rationale, data collection, management and future directions. Nat. Commun. 11, 2624 (2020).
2. Elvsåshagen, T. et al. The genetic architecture of human brainstem structures and their involvement in common brain disorders. Nat. Commun. 11, 4016 (2020).
3. Bao, J. et al. Brain-wide genome-wide colocalization study for integrating genetics, transcriptomics and brain morphometry in Alzheimer’s disease. Neuroimage 280, 120346 (2023).
4. Satizabal, C. L. et al. Genetic architecture of subcortical brain structures in 38,851 individuals. Nat. Genet. 51, 1624–1636 (2019).
5. Primus, S. A. et al. Beyond volume: Unraveling the genetics of human brain geometry. Sci. Adv. 11, eadr1644 (2025).
6. Fürtjes, A. E. et al. General dimensions of human brain morphometry inferred from genome-wide association data. Hum. Brain Mapp. 44, 3311–3323 (2023).
7. Xia, C. et al. Deciphering the influence of socioeconomic status on brain structure: insights from Mendelian randomization. Mol. Psychiatry 30, 4613–4626 (2025).
8. Chen, S.-J. et al. The genetic architecture of the corpus callosum and its genetic overlap with common neuropsychiatric diseases. J. Affect. Disord. 335, 418–430 (2023).
9. Carrion-Castillo, A. et al. Genetic effects on planum temporale asymmetry and their limited relevance to neurodevelopmental disorders, intelligence or educational attainment. Cortex 124, 137–153 (2020).
10. Luo, Q. et al. Association of a schizophrenia-risk nonsynonymous variant with putamen volume in adolescents: A voxelwise and genome-wide association study. JAMA Psychiatry 76, 435–445 (2019).
11. Fu, J. et al. Cross-ancestry genome-wide association studies of brain imaging phenotypes. Nat. Genet. 56, 1110–1120 (2024).
12. Jiang, Z. et al. The X chromosome’s influences on the human brain. Sci. Adv. 11, eadq5360 (2025).
13. Tissink, E. P. et al. Abundant pleiotropy across neuroimaging modalities identified through a multivariate genome-wide association study. Nat. Commun. 15, 2655 (2024).
14. van der Meer, D. et al. Understanding the genetic determinants of the brain with MOSTest. Nat. Commun. 11, 3512 (2020).
15. van der Meer, D. et al. Boosting schizophrenia genetics by utilizing genetic overlap with brain morphology. Biol. Psychiatry 92, 291–298 (2022).
16. Elliott, L. T. et al. Genome-wide association studies of brain imaging phenotypes in UK Biobank. Nature 562, 210–216 (2018).
17. Liu, N. et al. Cross-ancestry genome-wide association meta-analyses of hippocampal and subfield volumes. Nat. Genet. 55, 1126–1137 (2023).
18. Smith, S. M. et al. An expanded set of genome-wide association studies of brain imaging phenotypes in UK Biobank. Nat. Neurosci. 24, 737–745 (2021).
19. Mufford, M. S. et al. The genetic architecture of amygdala nuclei. Biol. Psychiatry 95, 72–84 (2024).
20. Zhao, B. et al. Genome-wide association analysis of 19,629 individuals identifies variants influencing regional brain volumes and refines their genetic co-architecture with cognitive and mental health traits. Nat. Genet. 51, 1637–1644 (2019).
21. Hofer, E. et al. Genetic correlations and genome-wide associations of cortical structure in general population samples of 22,824 adults. Nat. Commun. 11, 4796 (2020).
22. Casanova, F. et al. MRI-derived brain iron, grey matter volume, and risk of dementia and Parkinson’s disease: Observational and genetic analysis in the UK Biobank cohort. Neurobiol. Dis. 197, 106539 (2024).
23. Kong, X.-Z. et al. Large-scale phenomic and genomic analysis of brain asymmetrical skew. Cereb. Cortex 31, 4151–4168 (2021).
24. Ji, Y. et al. Cross-ancestry and sex-stratified genome-wide association analyses of amygdala and subnucleus volumes. Nat. Genet. 57, 839–850 (2025).
25. Ramírez, J. et al. Cardiovascular predictive value and genetic basis of ventricular repolarization dynamics. Circ. Arrhythm. Electrophysiol. 12, e007549 (2019).
26. Qi, M. et al. Genetic evidence for T-wave area from 12-lead electrocardiograms to monitor cardiovascular diseases in patients taking diabetes medications. Hum. Genet. 143, 1095–1108 (2024).
27. Choi, S. H. et al. Rare coding variants associated with electrocardiographic intervals identify monogenic arrhythmia susceptibility genes: A multi-ancestry analysis. Circ. Genom. Precis. Med. 14, e003300 (2021).
28. van Duijvenboden, S. et al. Genetic basis and prognostic value of exercise QT dynamics. Circ. Genom. Precis. Med. 13, e002774 (2020).
29. van Duijvenboden, S. et al. Genomic and pleiotropic analyses of resting QT interval identifies novel loci and overlap with atrial electrical disorders. Hum. Mol. Genet. 30, 2513–2523 (2021).
30. Nauffal, V. et al. Monogenic and polygenic contributions to QTc prolongation in the population. Circulation 145, 1524–1533 (2022).
31. Verweij, N. et al. The genetic makeup of the electrocardiogram. Cell Syst. 11, 229–238.e5 (2020).
32. Radhakrishnan, A. et al. Cross-modal autoencoder framework learns holistic representations of cardiovascular state. Nat. Commun. 14, 2436 (2023).
33. Wang, X., Qi, M., Zhang, H., Yang, Y. & Zhao, H. Genome-wide association and Mendelian randomization analysis provide insights into the shared genetic architecture between high-dimensional electrocardiographic features and ischemic heart disease. Hum. Genet. 143, 49–58 (2024).
34. Burns, R. et al. Genetic basis of right and left ventricular heart shape. Nat. Commun. 15, 9437 (2024).
35. Schmidt, A. F. et al. Druggable proteins influencing cardiac structure and function: Implications for heart failure therapies and cancer cardiotoxicity. Sci. Adv. 9, eadd4984 (2023).
36. Thanaj, M. et al. Genetic and environmental determinants of diastolic heart function. Nat. Cardiovasc. Res. 1, 361–371 (2022).
37. Yu, M. et al. Computational estimates of annular diameter reveal genetic determinants of mitral valve function and disease. JCI Insight 7, (2022).
38. Tadros, R. et al. Shared genetic pathways contribute to risk of hypertrophic and dilated cardiomyopathies with opposite directions of effect. Nat. Genet. 53, 128–134 (2021).
39. Ning, C. et al. Genome-wide association analysis of left ventricular imaging-derived phenotypes identifies 72 risk loci and yields genetic insights into hypertrophic cardiomyopathy. Nat. Commun. 14, 7900 (2023).
40. Vukadinovic, M. et al. Deep learning-enabled analysis of medical images identifies cardiac sphericity as an early marker of cardiomyopathy and related outcomes. Med (N. Y.) 4, 252–262.e3 (2023).
41. Tadros, R. et al. Large-scale genome-wide association analyses identify novel genetic loci and mechanisms in hypertrophic cardiomyopathy. Nat. Genet. 57, 530–538 (2025).
42. Pirruccello, J. P. et al. Analysis of cardiac magnetic resonance imaging in 36,000 individuals yields genetic insights into dilated cardiomyopathy. Nat. Commun. 11, 2254 (2020).
43. Aung, N. et al. Genome-wide analysis of left ventricular image-derived phenotypes identifies fourteen loci associated with cardiac morphogenesis and heart failure development. Circulation 140, 1318–1330 (2019).
44. Pirruccello, J. P. et al. Deep learning enables genetic analysis of the human thoracic aorta. Nat. Genet. 54, 40–51 (2022).
45. Pirruccello, J. P. et al. The genetic determinants of aortic distention. J. Am. Coll. Cardiol. 81, 1320–1335 (2023).
46. Benjamins, J. W. et al. Genomic insights in ascending aortic size and distensibility. EBioMedicine 75, 103783 (2022).
47. Tcheandjieu, C. et al. High heritability of ascending aortic diameter and trans-ancestry prediction of thoracic aortic disease. Nat. Genet. 54, 772–782 (2022).
48. Francis, C. M. et al. Genome-wide associations of aortic distensibility suggest causality for aortic aneurysms and brain white matter hyperintensities. Nat. Commun. 13, 4505 (2022).
49. Pirruccello, J. P. et al. Deep learning of left atrial structure and function provides link to atrial fibrillation risk. Nat. Commun. 15, 4304 (2024).
50. Ahlberg, G. et al. Genome-wide association study identifies 18 novel loci associated with left atrial volume and function. Eur. Heart J. 42, 4523–4534 (2021).
51. Meyer, H. V. et al. Genetic and functional insights into the fractal structure of the heart. Nature 584, 589–594 (2020).
52. Haas, M. E. et al. Machine learning enables new insights into genetic contributions to liver fat accumulation. Cell Genomics 1, 100066 (2021).
53. Martin, S. et al. Genetic evidence for different adiposity phenotypes and their opposing influences on ectopic fat and risk of cardiometabolic disease. Diabetes 70, 1843–1856 (2021).
54. van der Meer, D. et al. The link between liver fat and cardiometabolic diseases is highlighted by genome-wide association study of MRI-derived measures of body composition. Commun. Biol. 5, 1271 (2022).
55. Parisinos, C. A. et al. Genome-wide and Mendelian randomisation studies of liver MRI yield insights into the pathogenesis of steatohepatitis. Journal of Hepatology 73, 241–251 (2020).
56. Ahmad, S. et al. Impact of genetic variants linked to liver fat and liver volume on MRI-mapped body composition. JHEP Reports 7, 101468 (2025).
57. Liu, Y. et al. Genetic architecture of 11 organ traits derived from abdominal MRI using deep learning. Elife 10, (2021).
58. Sorokin, E. P. et al. Analysis of MRI-derived spleen iron in the UK Biobank identifies genetic variation linked to iron homeostasis and hemolysis. Am. J. Hum. Genet. 109, 1092–1104 (2022).
59. Currant, H. et al. Genetic variation affects morphological retinal phenotypes extracted from UK Biobank optical coherence tomography images. PLoS Genet. 17, e1009497 (2021).
60. Julian, T. H., Fitzgerald, T., UK Biobank Eye and Vision Consortium, Birney, E. & Sergouniotis, P. I. Pigmentation and retinal pigment epithelium thickness: A study of the phenotypic and genotypic relationships between ocular and extraocular pigmented tissues. Pigment Cell Melanoma Res. 38, e70038 (2025).
61. Jackson, V. E. et al. Multi-omic spatial effects on high-resolution AI-derived retinal thickness. Nat. Commun. 16, 1317 (2025).
62. Tanigawa, Y. et al. Significant sparse polygenic risk scores across 813 traits in UK Biobank. PLoS Genet. 18, e1010105 (2022).
63. Pirruccello, J. P. et al. The AORTA Gene score for detection and risk stratification of ascending aortic dilation. Eur. Heart J. 45, 4318–4332 (2024).
64. Forrest, I. S. et al. Genetic and phenotypic profiling of supranormal ejection fraction reveals decreased survival and underdiagnosed heart failure. Eur. J. Heart Fail. 24, 2118–2127 (2022).
65. Privé, F. et al. Portability of 245 polygenic scores when derived from the UK Biobank and applied to 9 ancestry groups from the same cohort. Am. J. Hum. Genet. 109, 373 (2022).
66. Psaty, B. M. et al. Cohorts for Heart and Aging Research in Genomic Epidemiology (CHARGE) Consortium: Design of prospective meta-analyses of genome-wide association studies from 5 cohorts: Design of prospective meta-analyses of genome-wide association studies from 5 cohorts. Circ. Cardiovasc. Genet. 2, 73–80 (2009).
67. van der Lee, S. J. et al. A genome-wide association study identifies genetic loci associated with specific lobar brain volumes. Commun. Biol. 2, 285 (2019).
68. Avery, C. L. et al. Drug-gene interactions and the search for missing heritability: a cross-sectional pharmacogenomics study of the QT interval. Pharmacogenomics J. 14, 6–13 (2014).
69. Christophersen, I. E. et al. Fifteen genetic loci associated with the electrocardiographic P wave. Circ. Cardiovasc. Genet. 10, (2017).
70. Newton-Cheh, C. et al. Common variants at ten loci influence QT interval duration in the QTGEN Study. Nat. Genet. 41, 399–406 (2009).
71. Floyd, J. S. et al. Large-scale pharmacogenomic study of sulfonylureas and the QT, JT and QRS intervals: CHARGE Pharmacogenomics Working Group. Pharmacogenomics J. 18, 127–135 (2018).
72. Portilla-Fernandez, E. et al. Genetic and clinical determinants of abdominal aortic diameter: genome-wide association studies, exome array data and Mendelian randomization study. Hum. Mol. Genet. 31, 3566–3579 (2022).
73. Andersson, C., Johnson, A. D., Benjamin, E. J., Levy, D. & Vasan, R. S. 70-year legacy of the Framingham Heart Study. Nat. Rev. Cardiol. 16, 687–698 (2019).
74. Newton-Cheh, C. et al. Genome-wide association study of electrocardiographic and heart rate variability traits: the Framingham Heart Study. BMC Med. Genet. 8 Suppl 1, S7 (2007).
75. Seshadri, S. et al. Genetic correlates of brain aging on MRI and cognitive test measures: a genome-wide association and linkage analysis in the Framingham Study. BMC Med. Genet. 8 Suppl 1, S15 (2007).
76. Ntalla, I. et al. Multi-ancestry GWAS of the electrocardiographic PR interval identifies 202 loci underlying cardiac conduction. Nat. Commun. 11, 2542 (2020).
77. Lahrouchi, N. et al. Transethnic genome-wide association study provides insights in the genetic architecture and heritability of long QT syndrome. Circulation 142, 324–338 (2020).
78. Völzke, H. et al. Cohort profile update: The study of health in Pomerania (SHIP). Int. J. Epidemiol. 51, e372–e383 (2022).
79. John, U. et al. Study of Health In Pomerania (SHIP): a health examination survey in an east German region: objectives and design. Soz. Praventivmed. 46, 186–194 (2001).
80. Ihler, F. et al. Prevalence and risk factors of self-reported hearing loss, tinnitus, and dizziness in a population-based sample from rural northeastern Germany. Sci. Rep. 14, 17739 (2024).
81. Harris, T. B. et al. Age, Gene/Environment Susceptibility-Reykjavik Study: multidisciplinary applied phenomics. Am. J. Epidemiol. 165, 1076–1087 (2007).
82. Al Kuwari, H. et al. The Qatar Biobank: background and methods. BMC Public Health 15, 1208 (2015).
83. Al Thani, A. et al. Qatar Biobank cohort study: Study design and first results. Am. J. Epidemiol. 188, 1420–1433 (2019).
84. Luu, J. M. et al. Normal sex and age-specific parameters in a multi-ethnic population: a cardiovascular magnetic resonance study of the Canadian Alliance for Healthy Hearts and Minds cohort. J. Cardiovasc. Magn. Reson. 24, 2 (2022).
85. Anand, S. S. et al. Rationale, design, and methods for Canadian alliance for healthy hearts and minds cohort study (CAHHM) - a Pan Canadian cohort study. BMC Public Health 16, 650 (2016).
86. Ikram, M. A. et al. The Rotterdam Study. Design update and major findings between 2020 and 2024. Eur. J. Epidemiol. 39, 183–206 (2024).
87. Poulton, R., Moffitt, T. E. & Silva, P. A. The Dunedin Multidisciplinary Health and Development Study: overview of the first 40 years, with an eye to the future. Soc. Psychiatry Psychiatr. Epidemiol. 50, 679–693 (2015).
88. Caspi, A. et al. Longitudinal assessment of mental health disorders and comorbidities across 4 decades among participants in the Dunedin birth cohort study. JAMA Netw. Open 3, e203221 (2020).
89. Whitman, E. T. et al. DunedinPACNI estimates the longitudinal Pace of Aging from a single brain image to track health and disease. Nat. Aging 5, 1619–1636 (2025).
90. Victor, R. G. et al. The Dallas Heart Study: a population-based probability sample for the multidisciplinary study of ethnic differences in cardiovascular health. Am. J. Cardiol. 93, 1473–1480 (2004).
91. Dongiovanni, P. et al. Causal relationship of hepatic fat with liver damage and insulin resistance in nonalcoholic fatty liver. J. Intern. Med. 283, 356–370 (2018).
92. Chandra, A. A. et al. Association of LP(a) with stroke and cerebral injury on MRI: Insights from the HCHS/SOL (Hispanic Community Health Study/Study of Latinos) and investigation of neurocognitive aging MRI (SOL-INCA MRI). Stroke 56, 1492–1504 (2025).
93. Wang, D. D. et al. The gut microbiome modifies the association between a Mediterranean diet and diabetes in USA Hispanic/ Latino population. J. Clin. Endocrinol. Metab. 107, e924–e934 (2022).
94. Feofanova, E. V. et al. A genome-wide association Study discovers 46 loci of the human metabolome in the Hispanic Community Health Study/Study of Latinos. Am. J. Hum. Genet. 107, 849–863 (2020).
95. Trejo, M. J. et al. Association of liver related biomarkers with incident cardiovascular disease and all-cause mortality in the Hispanic community health study/study of Latinos (HCHS/SOL), a population-based cohort study. BMC Gastroenterol. 25, 543 (2025).
96. Seyerle, A. A. et al. Genome-wide association study of PR interval in Hispanics/Latinos identifies novel locus at ID2. Heart 104, 904–911 (2018).
97. Méndez-Giráldez, R. et al. GWAS of the electrocardiographic QT interval in Hispanics/Latinos generalizes previously identified loci and identifies population-specific signals. Sci. Rep. 7, 17075 (2017).
98. Wojcik, G. L. et al. Genetic analyses of diverse populations improves discovery for complex traits. Nature 570, 514–518 (2019).
99. LaMonte, M. J. et al. Contributions of the Women’s Health Initiative to cardiovascular research: JACC state-of-the-art review. J. Am. Coll. Cardiol. 80, 256–275 (2022).
100. Garcia, L. et al. Taking action to advance the study of race and ethnicity: the Women’s Health Initiative (WHI). Womens Midlife Health 8, 1 (2022).
101. Butler, A. M. et al. Novel loci associated with PR interval in a genome-wide association study of 10 African American cohorts. Circ. Cardiovasc. Genet. 5, 639–646 (2012).
102. Smith, J. G. et al. Impact of ancestry and common genetic variants on QT interval in African Americans. Circ. Cardiovasc. Genet. 5, 647–655 (2012).
103. Höhn, R. et al. The ophthalmic branch of the Gutenberg Health Study: study design, cohort profile and self-reported diseases. PLoS One 10, e0120476 (2015).
104. Diallo, T. D. et al. Paraspinal myosteatosis is associated with COPD: a cross-sectional MRI analysis from the population-based KORA cohort. Respir. Res. 26, 217 (2025).
105. Wintergerst, C. et al. Subclinical impairment of the left atrium is associated with MRI-based lung volume but not with parameters from pulmonary function testing. Sci. Rep. 14, 21054 (2024).
106. Ponce-de-Leon, M. et al. Stool and blood metabolomics in the metabolic syndrome: a cross-sectional study. Metabolomics 20, (2024).
107. Arking, D. E. et al. A common genetic variant in the NOS1 regulator NOS1AP modulates cardiac repolarization. Nat. Genet. 38, 644–651 (2006).
108. Pfeufer, A. et al. Common variants at ten loci modulate the QT interval duration in the QTSCD Study. Nat Genet 41, 407–414 (2009).
109. Spector, T. D. & Williams, F. M. K. The UK Adult Twin Registry (TwinsUK). Twin Res. Hum. Genet. 9, 899–906 (2006).
110. Verdi, S. et al. TwinsUK: The UK adult twin registry update. Twin Res. Hum. Genet. 22, 523–529 (2019).
111. Nolte, I. M. et al. Common Genetic Variation Near the Phospholamban Gene Is Associated with Cardiac Repolarisation: Meta-Analysis of Three Genome-Wide Association Studies. PLoS ONE 4, e6138 (2009).
112. Hullar, M. A. J. et al. Associations of the gut microbiome with hepatic adiposity in the Multiethnic Cohort Adiposity Phenotype Study. Gut Microbes 13, 1965463 (2021).
113. Streicher, S. A. et al. Genome-wide association study of abdominal MRI-measured visceral fat: The multiethnic cohort adiposity phenotype study. PLoS One 18, e0279932 (2023).
114. Streicher, S. A. et al. Genome-wide association study of pancreatic fat: The Multiethnic Cohort Adiposity Phenotype Study. PLoS One 16, e0249615 (2021).
115. Park, S. L. et al. Genome-wide association study of liver fat: The Multiethnic Cohort Adiposity Phenotype Study. Hepatol. Commun. 4, 1112–1123 (2020).
116. Bergström, G. et al. The Swedish CArdioPulmonary BioImage Study: objectives and design. J. Intern. Med. 278, 645–659 (2015).
117. Fall, T. et al. Plasma proteomic and metabolomic profiling of coronary and carotid atherosclerosis in the SCAPIS study-differences and similarities. Cardiovasc. Res. 121, 1649–1652 (2025).
118. Lee, C. et al. Health and Prevention Enhancement (H-PEACE): a retrospective, population-based cohort study conducted at the Seoul National University Hospital Gangnam Center, Korea. BMJ Open 8, e019327 (2018).
119. Choe, E. K. et al. Leveraging deep phenotyping from health check-up cohort with 10,000 Korean individuals for phenome-wide association study of 136 traits. Sci. Rep. 12, 1930 (2022).
120. Kooijman, M. N. et al. The Generation R Study: design and cohort update 2017. Eur. J. Epidemiol. 31, 1243–1264 (2016).
121. Verma, A. et al. The Penn Medicine BioBank: Towards a genomics-enabled learning healthcare system to accelerate precision medicine in a diverse population. J. Pers. Med. 12, 1974 (2022).
122. Park, J. et al. Exome-wide association analysis of CT imaging-derived hepatic fat in a medical biobank. Cell Rep. Med. 3, 100855 (2022).
123. Marquié, M. et al. Differences in macular vessel density in the superficial plexus across cognitive impairment: the NORFACE cohort. Sci. Rep. 12, 16938 (2022).
124. Sáez, M. E. et al. Genome-wide association study and polygenic risk scores of retinal thickness across the cognitive continuum: data from the NORFACE cohort. Alzheimers. Res. Ther. 16, 38 (2024).
125. Paus, T. et al. Saguenay Youth Study: a multi-generational approach to studying virtual trajectories of the brain and cardio-metabolic health. Dev. Cogn. Neurosci. 11, 129–144 (2015).
126. Jagodzinski, A. et al. Rationale and design of the Hamburg City Health Study. Eur. J. Epidemiol. 35, 169–181 (2020).
127. Peters, A. et al. Framework and baseline examination of the German National Cohort (NAKO). Eur. J. Epidemiol. 37, 1107–1124 (2022).
128. Bild, D. E. et al. Multi-Ethnic Study of Atherosclerosis: objectives and design. Am. J. Epidemiol. 156, 871–881 (2002).
129. Blaha, M. J. & DeFilippis, A. P. Multi-Ethnic Study of atherosclerosis (MESA): JACC focus seminar 5/8. J. Am. Coll. Cardiol. 77, 3195–3216 (2021).
130. Lockhart, S. N. et al. Associations among vascular risk factors, neuroimaging biomarkers, and cognition: Preliminary analyses from the Multi-Ethnic Study of Atherosclerosis (MESA). Alzheimers. Dement. 18, 551–560 (2022).
131. Smith, J. G. et al. Genome-wide association studies of the PR interval in African Americans. PLoS Genet. 7, e1001304 (2011).
132. Rooney, M. R. et al. Comparison of proteomic measurements across platforms in the Atherosclerosis Risk in Communities (ARIC) Study. Clin. Chem. 69, 68–79 (2023).
133. Alonso, A. et al. Metabolomics and incidence of atrial fibrillation in African Americans: The Atherosclerosis Risk in Communities (ARIC) study. PLoS One 10, e0142610 (2015).
134. Ding, J. et al. Alcohol intake and cerebral abnormalities on magnetic resonance imaging in a community-based population of middle-aged adults: the Atherosclerosis Risk in Communities (ARIC) study. Stroke 35, 16–21 (2004).
135. Wright, J. D. et al. The ARIC (Atherosclerosis Risk In Communities) study: JACC focus seminar 3/8. J. Am. Coll. Cardiol. 77, 2939–2959 (2021).
136. Investigators, A. The atherosclerosis risk in communit (ARIC) study: design and objectives. Am. J. Epidemiol. (1989).
137. Tereshchenko, L. G. et al. Genome-wide associations of global electrical heterogeneity ECG phenotype: The ARIC (Atherosclerosis Risk in Communities) study and CHS (Cardiovascular Health Study). J. Am. Heart Assoc. 7, (2018).
138. Psaty, B. M. et al. Study of cardiovascular health outcomes in the era of claims data: The Cardiovascular Health Study. Circulation 133, 156–164 (2016).
139. Kuller, L. H. et al. Relationship between ApoE, MRI findings, and cognitive function in the Cardiovascular Health Study. Stroke 29, 388–398 (1998).
140. Ibanez, B. et al. Progression of Early Subclinical Atherosclerosis (PESA) study: JACC focus seminar 7/8. J. Am. Coll. Cardiol. 78, 156–179 (2021).
141. Tristão-Pereira, C. et al. Subclinical atherosclerosis and brain health in midlife: Rationale and design of the PESA-Brain study. Am. Heart J. 278, 195–207 (2024).
142. Yap, J. et al. Harnessing technology and molecular analysis to understand the development of cardiovascular diseases in Asia: a prospective cohort study (SingHEART). BMC Cardiovasc. Disord. 19, 259 (2019).
143. Aguib, Y. et al. The Egyptian Collaborative Cardiac Genomics (ECCO-GEN) Project: defining a healthy volunteer cohort. NPJ Genom. Med. 5, 46 (2020).
144. Sempos, C. T., Bild, D. E. & Manolio, T. A. Overview of the Jackson heart study: A study of cardiovascular diseases in African American men and women. Am. J. Med. Sci. 317, 142–146 (1999).
145. Cruz, D. E. et al. Metabolomic analysis of coronary heart disease in an African American cohort from the Jackson Heart Study. JAMA Cardiol. 7, 184–194 (2022).
146. Spahillari, A. et al. Ideal cardiovascular health, cardiovascular remodeling, and heart failure in blacks: The Jackson Heart Study. Circ. Heart Fail. 10, (2017).
147. Knight, M. G. & Sumner, A. E. Jackson heart study: A perspective at ten years. Curr. Cardiovasc. Risk Rep. 5, 197–199 (2011).
148. Hillege, H. L. et al. Urinary albumin excretion predicts cardiovascular and noncardiovascular mortality in general population. Circulation 106, 1777–1782 (2002).
149. Verweij, N. et al. Genetic determinants of P wave duration and PR segment. Circ. Cardiovasc. Genet. 7, 475–481 (2014).
150. Stolk, R. P. et al. Universal risk factors for multifactorial diseases: LifeLines: a three-generation population-based study. Eur. J. Epidemiol. 23, 67–74 (2008).
151. Jiang, J. et al. Multimodal fusion learning for long QT syndrome pathogenic genotypes in a racially diverse population. NPJ Digit. Med. 7, 226 (2024).
152. Bella, J. N. et al. Relationship between left ventricular diastolic relaxation and systolic function in hypertension: The Hypertension Genetic Epidemiology Network (HyperGEN) Study. Hypertension 38, 424–428 (2001).
153. Irvin, M. R. et al. Whole-exome sequencing and hiPSC cardiomyocyte models identify MYRIP, TRAPPC11, and SLC27A6 of potential importance to left ventricular hypertrophy in an African ancestry population. Front. Genet. 12, 588452 (2021).
154. Hirata, M. et al. Cross-sectional analysis of BioBank Japan clinical data: A large cohort of 200,000 patients with 47 common diseases. J. Epidemiol. 27, S9–S21 (2017).
155. Kanai, M. et al. Genetic analysis of quantitative traits in the Japanese population links cell types to complex human diseases. Nat. Genet. 50, 390–400 (2018).
156. Thompson, P. M. et al. ENIGMA and global neuroscience: A decade of large-scale studies of the brain in health and disease across more than 40 countries. Transl. Psychiatry 10, 100 (2020).
157. Brouwer, R. M. et al. Genetic variants associated with longitudinal changes in brain structure across the lifespan. Nat. Neurosci. 25, 421–432 (2022).
158. Chen, C.-H. et al. Leveraging genome characteristics to improve gene discovery for putamen subcortical brain structure. Sci. Rep. 7, 15736 (2017).
159. Hibar, D. P. et al. Common genetic variants influence human subcortical brain structures. Nature 520, 224–229 (2015).
160. Mascarell Maričić, L. et al. The IMAGEN study: a decade of imaging genetics in adolescents. Mol. Psychiatry 25, 2648–2671 (2020).
161. Casey, B. J. et al. The Adolescent Brain Cognitive Development (ABCD) study: Imaging acquisition across 21 sites. Dev. Cogn. Neurosci. 32, 43–54 (2018).
162. Jernigan, T. L., Brown, S. A. & Dowling, G. J. The adolescent brain cognitive development study. J. Res. Adolesc. 28, 154–156 (2018).
163. Garavan, H. et al. Recruiting the ABCD sample: Design considerations and procedures. Dev. Cogn. Neurosci. 32, 16–22 (2018).
164. Satterthwaite, T. D. et al. Neuroimaging of the Philadelphia neurodevelopmental cohort. Neuroimage 86, 544–553 (2014).
165. Satterthwaite, T. D. et al. The Philadelphia Neurodevelopmental Cohort: A publicly available resource for the study of normal and abnormal brain development in youth. Neuroimage 124, 1115–1119 (2016).
166. Gur, R. E., Calkins, M. E. & Gur, R. The Philadelphia neurodevelopmental cohort: Perspective, lessons, and future directions. Schizophrenia Bulletin (2025) doi:10.1093/schbul/sbaf029.
167. Bi, X. et al. Common genetic variants have associations with human cortical brain regions and risk of schizophrenia. Genet. Epidemiol. 43, 548–558 (2019).
168. Glasser, M. F. et al. The Human Connectome Project’s neuroimaging approach. Nat. Neurosci. 19, 1175–1187 (2016).
169. Harms, M. P. et al. Extending the Human Connectome Project across ages: Imaging protocols for the Lifespan Development and Aging projects. Neuroimage 183, 972–984 (2018).
170. Elam, J. S. et al. The Human Connectome Project: A retrospective. Neuroimage 244, 118543 (2021).
171. Van Essen, D. C. et al. The WU-Minn Human Connectome Project: an overview. Neuroimage 80, 62–79 (2013).
172. Mueller, S. G. et al. Ways toward an early diagnosis in Alzheimer’s disease: the Alzheimer's Disease Neuroimaging Initiative (ADNI). Alzheimers. Dement. 1, 55–66 (2005).
173. Huang, M., Yu, Y., Yang, W., Feng, Q. & Alzheimer’s Disease Neuroimaging Initiative. Incorporating spatial-anatomical similarity into the VGWAS framework for AD biomarker detection. Bioinformatics 35, 5271–5280 (2019).
174. Huang, M. et al. Spatial correlations exploitation based on nonlocal voxel-wise GWAS for biomarker detection of AD. NeuroImage Clin. 21, 101642 (2019).
175. Cong, S. et al. Volumetric GWAS of medial temporal lobe structures identifies an ERC1 locus using ADNI high-resolution T2-weighted MRI data. Neurobiol. Aging 95, 81–93 (2020).
176. Lee, B., Yao, X., Shen, L. & Alzheimer’s Disease Neuroimaging Initiative. Genome-Wide association study of quantitative biomarkers identifies a novel locus for alzheimer’s disease at 12p12.1. BMC Genomics 23, 85 (2022).
177. Hibar, D. P. et al. Genome-wide association identifies genetic variants associated with lentiform nucleus volume in N = 1345 young and elderly subjects. Brain Imaging Behav. 7, 102–115 (2013).
178. Furney, S. J. et al. Genome-wide association with MRI atrophy measures as a quantitative trait locus for Alzheimer’s disease. Mol. Psychiatry 16, 1130–1138 (2011).
179. Shen, L. et al. Whole genome association study of brain-wide imaging phenotypes for identifying quantitative trait loci in MCI and AD: A study of the ADNI cohort. Neuroimage 53, 1051–1063 (2010).
180. Northstone, K. et al. The Avon Longitudinal Study of Parents and Children (ALSPAC): an update on the enrolled sample of index children in 2019. Wellcome Open Res. 4, 51 (2019).
181. Golding, J., Pembrey, M., Jones, R. & ALSPAC Study Team. ALSPAC--the Avon Longitudinal Study of Parents and Children. I. Study methodology. Paediatr. Perinat. Epidemiol. 15, 74–87 (2001).
182. Boyd, A. et al. Cohort Profile: the ‘children of the 90s’--the index offspring of the Avon Longitudinal Study of Parents and Children. Int. J. Epidemiol. 42, 111–127 (2013).
183. Holmes, A. J. et al. Brain Genomics Superstruct Project initial data release with structural, functional, and behavioral measures. Sci. Data 2, 150031 (2015).
184. Roberts, R. O. et al. The Mayo Clinic Study of Aging: design and sampling, participation, baseline measures and sample characteristics. Neuroepidemiology 30, 58–69 (2008).
185. Xu, Q. et al. CHIMGEN: a Chinese imaging genetics cohort to enhance cross-ethnic and cross-geographic brain research. Mol. Psychiatry 25, 517–529 (2020).
186. Strike, L. T. et al. The Queensland Twin Adolescent Brain Project, a longitudinal study of adolescent brain development. Sci. Data 10, 195 (2023).
187. Tamminga, C. A. et al. Clinical phenotypes of psychosis in the Bipolar-Schizophrenia Network on Intermediate Phenotypes (B-SNIP). Am. J. Psychiatry 170, 1263–1274 (2013).
188. Alliey-Rodriguez, N. et al. NRXN1 is associated with enlargement of the temporal horns of the lateral ventricles in psychosis. Transl. Psychiatry 9, 230 (2019).
189. Godin, O., Tzourio, C., Maillard, P., Mazoyer, B. & Dufouil, C. Antihypertensive treatment and change in blood pressure are associated with the progression of white matter lesion volumes: the Three-City (3C)-Dijon Magnetic Resonance Imaging Study: The Three-City (3C)-Dijon Magnetic Resonance Imaging Study. Circulation 123, 266–273 (2011).
190. Antoniak, M. et al. Vascular factors and risk of dementia: Design of the three-city study and baseline characteristics of the study population. Neuroepidemiology 22, 316–325 (2003).
191. Olvera, R. L. et al. Common genetic influences on depression, alcohol, and substance use disorders in Mexican-American families. Am. J. Med. Genet. B Neuropsychiatr. Genet. 156B, 561–568 (2011).
192. McKay, D. R. et al. Influence of age, sex and genetic factors on the human brain. Brain Imaging Behav. 8, 143–152 (2014).
193. Carless, M. A. et al. Impact of DISC1 variation on neuroanatomical and neurocognitive phenotypes. Mol. Psychiatry 16, 1096–104, 1063 (2011).
194. Habota, T. et al. Cohort profile for the STratifying Resilience and Depression Longitudinally (STRADL) study: A depression-focused investigation of Generation Scotland, using detailed clinical, cognitive, and neuroimaging assessments. Wellcome Open Res. 4, 185 (2019).
195. Lowe, K. E. et al. COPDGene® 2019: Redefining the diagnosis of chronic obstructive pulmonary disease. Chronic Obstr. Pulm. Dis. 6, 384–399 (2019).
